# Supplementary material for: Bis{1-[4-(benz­yloxy)phen­yl]-4,4,4-tri­fluoro­butane-1,3-dionato(1−)}dipyri­dine­cobalt(II)
Source: Acta Crystallogr Sect E Struct Rep Online. 2011 Oct 29;67(Pt 11):m1606. doi: 10.1107/S1600536811043157 (PMC3247528; doi:10.1107/S1600536811043157)
Supplement: Supplementary file 1 [file e-67-m1606-sup1.cif]

##############################################################################
#                                                                            #
# This CIF contains the data in a paper accepted for publication in          #
# Acta Crystallographica Section E. It conforms to the requirements of       #
# Notes for Authors for Acta Crystallographica Section E, and has been       #
# peer reviewed under the auspices of the IUCr Commission on Journals.       #
#                                                                            #
# Full details of the Crystallographic Information File format               #
# are given in the paper "The Crystallographic Information File (CIF):       #
# a New Standard Archive File for Crystallography" by S. R. Hall, F. H.      #
# Allen and I. D. Brown [Acta Cryst. (1991), A47, 655-685].                  #
#                                                                            #
# The current version of the core CIF dictionary is obtainable from          #
# ftp://ftp.iucr.org/pub/cif_core.dic.                                       #
#                                                                            #
# Software is freely available for graphical display of the structure(s)     #
# in this CIF. For information consult the CIF software page                 #
# http://www.iucr.org/resources/cif/software.                                #
#                                                                            #
# This file may be used for bona fide research purposes within the           #
# scientific community so long as proper attribution is given to the journal # 
# article from which it was obtained.                                        #
#                                                                            #
##############################################################################
data_I
_audit_creation_method     SHELXL97
_chemical_name_systematic
;
Bis{1-[4-(benzyloxy)phenyl]-4,4,4-trifluorobutane-1,3-
dionato(1-)}dipyridinecobalt(II)
;
_chemical_name_common     ?
_chemical_formula_moiety     'C44 H34 Co F6 N2 O6'
_chemical_formula_sum     'C44 H34 Co F6 N2 O6'
_chemical_formula_iupac     '[Co (C17 H12 F3 O3)2 (C5 H5 N)2]'
_chemical_formula_weight     859.66
_chemical_melting_point     ?
_symmetry_cell_setting     monoclinic
_symmetry_space_group_name_H-M     'C 2/c'
_symmetry_space_group_name_Hall     -C2yc
loop_
    _symmetry_equiv_pos_as_xyz
    'x, y, z'
    '-x, y, -z+1/2'
    'x+1/2, y+1/2, z'
    '-x+1/2, y+1/2, -z+1/2'
    '-x, -y, -z'
    'x, -y, z-1/2'
    '-x+1/2, -y+1/2, -z'
    'x+1/2, -y+1/2, z-1/2'
_cell_length_a     16.5435(11)
_cell_length_b     10.7359(7)
_cell_length_c     23.0706(14)
_cell_angle_alpha     90.00
_cell_angle_beta     107.3330(10)
_cell_angle_gamma     90.00
_cell_volume     3911.5(4)
_cell_formula_units_Z     4
_cell_measurement_reflns_used     3520
_cell_measurement_theta_min     2.29
_cell_measurement_theta_max     21.51
_cell_measurement_temperature     293
_exptl_crystal_description     plate
_exptl_crystal_colour     red
_exptl_crystal_size_max     0.20
_exptl_crystal_size_mid     0.20
_exptl_crystal_size_min     0.06
_exptl_crystal_density_diffrn     1.460
_exptl_crystal_density_meas     ?
_exptl_crystal_density_method     'not measured'
_exptl_crystal_F_000     1764
_exptl_absorpt_coefficient_mu     0.520
_exptl_absorpt_correction_type     multi-scan
_exptl_absorpt_process_details     '(SADABS; Sheldrick, 1996)'
_exptl_absorpt_correction_T_min     0.9032
_exptl_absorpt_correction_T_max     0.9695
_exptl_special_details     ?
_diffrn_ambient_temperature     293
_diffrn_radiation_type     MoK\a
_diffrn_radiation_wavelength     0.71073
_diffrn_radiation_source     'fine-focus sealed tube'
_diffrn_radiation_monochromator     graphite
_diffrn_measurement_device_type     'Bruker SMART APEX CCD area-detector'
_diffrn_measurement_method     '\f and \w'
_diffrn_detector_area_resol_mean     ?
_diffrn_reflns_number     21577
_diffrn_reflns_av_R_equivalents     0.0511
_diffrn_reflns_av_sigmaI/netI     0.0476
_diffrn_reflns_theta_min     2.29
_diffrn_reflns_theta_max     27.49
_diffrn_reflns_theta_full     27.49
_diffrn_measured_fraction_theta_max     0.992
_diffrn_measured_fraction_theta_full     0.992
_diffrn_reflns_limit_h_min     -21
_diffrn_reflns_limit_h_max     21
_diffrn_reflns_limit_k_min     -13
_diffrn_reflns_limit_k_max     13
_diffrn_reflns_limit_l_min     -29
_diffrn_reflns_limit_l_max     28
_diffrn_standards_number     ?
_diffrn_standards_interval_count     ?
_diffrn_standards_interval_time     ?
_diffrn_standards_decay_%     ?
_refine_special_details
;
Refinement of <i>F</i>^2^ against ALL reflections. The weighted <i>R</i>-factor
<i>wR</i> and goodness of fit <i>S</i> are based on <i>F</i>^2^, conventional
<i>R</i>-factors <i>R</i> are based on <i>F</i>, with <i>F</i> set to zero for
negative <i>F</i>^2^. The threshold expression of <i>F</i>^2^ >
\s(<i>F</i>^2^) is used only for calculating <i>R</i>-factors(gt) <i>etc</i>.
and is not relevant to the choice of reflections for refinement.
<i>R</i>-factors based on <i>F</i>^2^ are statistically about twice as large
as those based on <i>F</i>, and <i>R</i>-factors based on ALL data will be
even larger.
;
_reflns_number_total     4453
_reflns_number_gt     2849
_reflns_threshold_expression     I>2\s(I)
_refine_ls_structure_factor_coef     Fsqd
_refine_ls_matrix_type     full
_refine_ls_R_factor_all     0.0913
_refine_ls_R_factor_gt     0.0512
_refine_ls_wR_factor_gt     0.1322
_refine_ls_wR_factor_ref     0.1510
_refine_ls_goodness_of_fit_ref     1.086
_refine_ls_restrained_S_all     1.086
_refine_ls_number_reflns     4453
_refine_ls_number_parameters     267
_refine_ls_number_restraints     0
_refine_ls_hydrogen_treatment     constr
_refine_ls_weighting_scheme     calc
_refine_ls_weighting_details
               'calc w = 1/[\s^2^(Fo^2^)+(0.0783P)^2^] where P=(Fo^2^+2Fc^2^)/3'
_atom_sites_solution_hydrogens     geom
_atom_sites_solution_primary     direct
_atom_sites_solution_secondary     difmap
_refine_ls_shift/su_max     0.000
_refine_ls_shift/su_mean     0.000
_refine_diff_density_max     0.464
_refine_diff_density_min     -0.397
_refine_ls_extinction_method     none
_refine_ls_extinction_coef     ?
loop_
    _atom_type_symbol
    _atom_type_description
    _atom_type_scat_dispersion_real
    _atom_type_scat_dispersion_imag
    _atom_type_scat_source
    'C' 'C' 0.0033 0.0016
                         'International Tables Vol C Tables 4.2.6.8 and 6.1.1.4'
    'H' 'H' 0.0000 0.0000
                         'International Tables Vol C Tables 4.2.6.8 and 6.1.1.4'
    'N' 'N' 0.0061 0.0033
                         'International Tables Vol C Tables 4.2.6.8 and 6.1.1.4'
    'O' 'O' 0.0106 0.0060
                         'International Tables Vol C Tables 4.2.6.8 and 6.1.1.4'
    'F' 'F' 0.0171 0.0103
                         'International Tables Vol C Tables 4.2.6.8 and 6.1.1.4'
    'Co' 'Co' 0.3494 0.9721
                         'International Tables Vol C Tables 4.2.6.8 and 6.1.1.4'
_computing_data_collection     'SMART (Bruker, 2001)'
_computing_cell_refinement     'SAINT (Bruker, 1999)'
_computing_data_reduction     'SAINT (Bruker, 1999)'
_computing_structure_solution     'SHELXS97 (Sheldrick, 2008)'
_computing_structure_refinement     'SHELXL97 (Sheldrick, 2008)'
_computing_molecular_graphics     'SHELXTL (Sheldrick, 2008)'
_computing_publication_material     'SHELXTL (Sheldrick, 2008)'
loop_
    _atom_site_type_symbol
    _atom_site_label
    _atom_site_fract_x
    _atom_site_fract_y
    _atom_site_fract_z
    _atom_site_U_iso_or_equiv
    _atom_site_adp_type
    _atom_site_calc_flag
    _atom_site_refinement_flags
    _atom_site_occupancy
    _atom_site_symmetry_multiplicity
    _atom_site_disorder_assembly
    _atom_site_disorder_group
    Co Co1 0.5000 0.98662(4) 0.7500 0.04247(19) Uani d S 1 2 . .
    C C1 0.2027(2) 1.0025(3) 1.12451(16) 0.0696(9) Uani d . 1 1 . .
    H H1 0.2575 1.0324 1.1408 0.083 Uiso calc R 1 1 . .
    C C2 0.1457(3) 1.0136(3) 1.15707(18) 0.0827(11) Uani d . 1 1 . .
    H H2 0.1624 1.0518 1.1950 0.099 Uiso calc R 1 1 . .
    C C3 0.0658(2) 0.9698(3) 1.1347(2) 0.0795(11) Uani d . 1 1 . .
    H H3 0.0276 0.9773 1.1570 0.095 Uiso calc R 1 1 . .
    C C4 0.0423(2) 0.9151(4) 1.0796(2) 0.0914(12) Uani d . 1 1 . .
    H H4 -0.0126 0.8849 1.0639 0.110 Uiso calc R 1 1 . .
    C C5 0.0993(2) 0.9034(3) 1.04600(15) 0.0755(10) Uani d . 1 1 . .
    H H5 0.0824 0.8650 1.0082 0.091 Uiso calc R 1 1 . .
    C C6 0.17965(17) 0.9480(3) 1.06829(13) 0.0492(6) Uani d . 1 1 . .
    C C7 0.24232(19) 0.9304(3) 1.03333(14) 0.0583(7) Uani d . 1 1 . .
    H H7A 0.2892 0.8795 1.0566 0.070 Uiso calc R 1 1 . .
    H H7B 0.2154 0.8880 0.9953 0.070 Uiso calc R 1 1 . .
    C C8 0.32766(16) 1.0515(3) 0.98741(12) 0.0477(6) Uani d . 1 1 . .
    C C9 0.35554(17) 1.1677(3) 0.97581(13) 0.0556(7) Uani d . 1 1 . .
    H H9 0.3397 1.2382 0.9932 0.067 Uiso calc R 1 1 . .
    C C10 0.40662(16) 1.1793(3) 0.93861(12) 0.0506(7) Uani d . 1 1 . .
    H H10 0.4253 1.2579 0.9314 0.061 Uiso calc R 1 1 . .
    C C11 0.43073(14) 1.0755(2) 0.91162(10) 0.0404(6) Uani d . 1 1 . .
    C C12 0.40418(16) 0.9594(3) 0.92536(12) 0.0485(6) Uani d . 1 1 . .
    H H12 0.4208 0.8885 0.9087 0.058 Uiso calc R 1 1 . .
    C C13 0.35399(17) 0.9467(3) 0.96295(12) 0.0505(7) Uani d . 1 1 . .
    H H13 0.3377 0.8678 0.9720 0.061 Uiso calc R 1 1 . .
    C C14 0.47827(15) 1.0839(2) 0.86654(11) 0.0409(6) Uani d . 1 1 . .
    C C15 0.52962(16) 1.1877(3) 0.86562(12) 0.0500(7) Uani d . 1 1 . .
    H H15 0.5310 1.2517 0.8930 0.060 Uiso calc R 1 1 . .
    C C16 0.57835(15) 1.2005(2) 0.82633(11) 0.0447(6) Uani d . 1 1 . .
    C C17 0.63094(19) 1.3182(3) 0.83179(14) 0.0593(8) Uani d . 1 1 . .
    C C18 0.35055(18) 0.8074(3) 0.74601(13) 0.0572(7) Uani d . 1 1 . .
    H H18 0.3512 0.8481 0.7817 0.069 Uiso calc R 1 1 . .
    C C19 0.29215(18) 0.7144(3) 0.72501(14) 0.0635(8) Uani d . 1 1 . .
    H H19 0.2546 0.6929 0.7464 0.076 Uiso calc R 1 1 . .
    C C20 0.28972(18) 0.6538(3) 0.67243(14) 0.0606(8) Uani d . 1 1 . .
    H H20 0.2504 0.5911 0.6571 0.073 Uiso calc R 1 1 . .
    C C21 0.34664(19) 0.6878(3) 0.64308(15) 0.0643(8) Uani d . 1 1 . .
    H H21 0.3471 0.6476 0.6075 0.077 Uiso calc R 1 1 . .
    C C22 0.40313(18) 0.7815(3) 0.66633(14) 0.0594(8) Uani d . 1 1 . .
    H H22 0.4410 0.8039 0.6454 0.071 Uiso calc R 1 1 . .
    F F1 0.63339(13) 1.38935(18) 0.87896(9) 0.0861(6) Uani d . 1 1 . .
    F F2 0.60161(18) 1.3903(2) 0.78411(10) 0.1257(10) Uani d . 1 1 . .
    F F3 0.71007(13) 1.2954(2) 0.83588(14) 0.1230(10) Uani d . 1 1 . .
    N N1 0.40663(13) 0.8423(2) 0.71752(9) 0.0465(5) Uani d . 1 1 . .
    O O1 0.27283(12) 1.04931(18) 1.02143(9) 0.0609(5) Uani d . 1 1 . .
    O O2 0.47050(12) 0.99242(15) 0.83042(9) 0.0498(5) Uani d . 1 1 . .
    O O3 0.58708(11) 1.12821(17) 0.78575(8) 0.0514(5) Uani d . 1 1 . .
loop_
    _atom_site_aniso_label
    _atom_site_aniso_U_11
    _atom_site_aniso_U_22
    _atom_site_aniso_U_33
    _atom_site_aniso_U_12
    _atom_site_aniso_U_13
    _atom_site_aniso_U_23
    Co1 0.0523(3) 0.0441(3) 0.0385(3) 0.000 0.0251(2) 0.000
    C1 0.070(2) 0.086(3) 0.062(2) -0.0213(16) 0.0346(17) -0.0153(17)
    C2 0.102(3) 0.093(3) 0.071(2) -0.013(2) 0.054(2) -0.0122(19)
    C3 0.083(2) 0.086(3) 0.094(3) 0.0053(19) 0.064(2) 0.012(2)
    C4 0.0536(19) 0.123(3) 0.105(3) -0.015(2) 0.0365(19) -0.001(3)
    C5 0.066(2) 0.099(3) 0.064(2) -0.0083(18) 0.0222(16) -0.0125(19)
    C6 0.0547(15) 0.0519(16) 0.0497(16) 0.0011(13) 0.0290(13) 0.0063(13)
    C7 0.0691(18) 0.0594(19) 0.0571(18) 0.0001(15) 0.0353(15) 0.0042(15)
    C8 0.0497(14) 0.0545(17) 0.0469(15) -0.0009(12) 0.0265(12) -0.0009(13)
    C9 0.0690(17) 0.0505(17) 0.0608(18) -0.0067(14) 0.0400(14) -0.0142(14)
    C10 0.0596(15) 0.0477(16) 0.0550(17) -0.0094(12) 0.0331(13) -0.0067(13)
    C11 0.0429(13) 0.0462(15) 0.0358(13) 0.0003(11) 0.0175(11) -0.0012(11)
    C12 0.0582(15) 0.0455(16) 0.0507(16) 0.0075(12) 0.0300(13) 0.0005(12)
    C13 0.0642(17) 0.0445(16) 0.0553(17) 0.0008(13) 0.0369(14) 0.0050(13)
    C14 0.0461(13) 0.0462(16) 0.0338(13) 0.0015(11) 0.0173(11) -0.0009(11)
    C15 0.0575(15) 0.0524(17) 0.0477(15) -0.0071(13) 0.0275(13) -0.0100(13)
    C16 0.0461(13) 0.0498(16) 0.0423(15) -0.0029(11) 0.0194(11) -0.0005(12)
    C17 0.0678(18) 0.065(2) 0.0558(19) -0.0145(15) 0.0350(15) -0.0097(16)
    C18 0.0678(18) 0.0599(19) 0.0512(16) -0.0076(14) 0.0288(14) -0.0048(14)
    C19 0.0602(17) 0.069(2) 0.070(2) -0.0099(15) 0.0314(15) 0.0027(17)
    C20 0.0567(17) 0.0530(18) 0.070(2) -0.0054(13) 0.0151(15) -0.0021(15)
    C21 0.0685(18) 0.063(2) 0.0646(19) -0.0064(15) 0.0252(16) -0.0197(16)
    C22 0.0652(17) 0.0582(19) 0.0625(19) -0.0050(14) 0.0310(15) -0.0139(15)
    F1 0.1119(15) 0.0785(13) 0.0865(13) -0.0420(11) 0.0579(11) -0.0326(11)
    F2 0.188(3) 0.0923(17) 0.0835(15) -0.0641(16) 0.0195(16) 0.0237(13)
    F3 0.0777(13) 0.1051(18) 0.212(3) -0.0376(12) 0.0821(16) -0.0510(18)
    N1 0.0490(11) 0.0471(13) 0.0478(13) 0.0008(10) 0.0214(10) 0.0004(10)
    O1 0.0777(13) 0.0566(12) 0.0695(14) -0.0051(10) 0.0541(11) -0.0034(10)
    O2 0.0649(11) 0.0468(11) 0.0468(11) -0.0052(8) 0.0305(9) -0.0048(8)
    O3 0.0592(11) 0.0514(11) 0.0547(11) -0.0069(8) 0.0339(9) -0.0066(9)
_geom_special_details
;
All e.s.d.'s (except the e.s.d. in the dihedral angle between two l.s. planes)
are estimated using the full covariance matrix. The cell e.s.d.'s are taken
into account individually in the estimation of e.s.d.'s in distances, angles
and torsion angles; correlations between e.s.d.'s in cell parameters are only
used when they are defined by crystal symmetry. An approximate (isotropic)
treatment of cell e.s.d.'s is used for estimating e.s.d.'s involving l.s.
planes.
;
loop_
    _geom_bond_atom_site_label_1
    _geom_bond_atom_site_label_2
    _geom_bond_site_symmetry_2
    _geom_bond_distance
    _geom_bond_publ_flag
    Co1 O2 . 2.0553(18) ?
    Co1 O2 2_656 2.0553(18) ?
    Co1 O3 . 2.0877(18) ?
    Co1 O3 2_656 2.0877(18) ?
    Co1 N1 2_656 2.158(2) ?
    Co1 N1 . 2.158(2) ?
    C1 C6 . 1.369(4) ?
    C1 C2 . 1.374(4) ?
    C1 H1 . 0.9300 ?
    C2 C3 . 1.353(5) ?
    C2 H2 . 0.9300 ?
    C3 C4 . 1.347(5) ?
    C3 H3 . 0.9300 ?
    C4 C5 . 1.395(4) ?
    C4 H4 . 0.9300 ?
    C5 C6 . 1.361(4) ?
    C5 H5 . 0.9300 ?
    C6 C7 . 1.503(4) ?
    C7 O1 . 1.429(3) ?
    C7 H7A . 0.9700 ?
    C7 H7B . 0.9700 ?
    C8 O1 . 1.365(3) ?
    C8 C9 . 1.384(4) ?
    C8 C13 . 1.386(4) ?
    C9 C10 . 1.378(3) ?
    C9 H9 . 0.9300 ?
    C10 C11 . 1.392(3) ?
    C10 H10 . 0.9300 ?
    C11 C12 . 1.389(4) ?
    C11 C14 . 1.482(3) ?
    C12 C13 . 1.375(3) ?
    C12 H12 . 0.9300 ?
    C13 H13 . 0.9300 ?
    C14 O2 . 1.269(3) ?
    C14 C15 . 1.405(3) ?
    C15 C16 . 1.388(3) ?
    C15 H15 . 0.9300 ?
    C16 O3 . 1.257(3) ?
    C16 C17 . 1.518(4) ?
    C17 F3 . 1.307(3) ?
    C17 F2 . 1.314(4) ?
    C17 F1 . 1.320(3) ?
    C18 N1 . 1.341(3) ?
    C18 C19 . 1.373(4) ?
    C18 H18 . 0.9300 ?
    C19 C20 . 1.367(4) ?
    C19 H19 . 0.9300 ?
    C20 C21 . 1.363(4) ?
    C20 H20 . 0.9300 ?
    C21 C22 . 1.369(4) ?
    C21 H21 . 0.9300 ?
    C22 N1 . 1.336(3) ?
    C22 H22 . 0.9300 ?
loop_
    _geom_angle_atom_site_label_1
    _geom_angle_atom_site_label_2
    _geom_angle_atom_site_label_3
    _geom_angle_site_symmetry_1
    _geom_angle_site_symmetry_3
    _geom_angle
    _geom_angle_publ_flag
    O2 Co1 O2 . 2_656 176.53(10) ?
    O2 Co1 O3 . . 86.72(7) ?
    O2 Co1 O3 2_656 . 90.75(7) ?
    O2 Co1 O3 . 2_656 90.75(7) ?
    O2 Co1 O3 2_656 2_656 86.72(7) ?
    O3 Co1 O3 . 2_656 86.54(10) ?
    O2 Co1 N1 . 2_656 92.64(8) ?
    O2 Co1 N1 2_656 2_656 89.85(7) ?
    O3 Co1 N1 . 2_656 92.71(8) ?
    O3 Co1 N1 2_656 2_656 176.47(7) ?
    O2 Co1 N1 . . 89.85(7) ?
    O2 Co1 N1 2_656 . 92.65(8) ?
    O3 Co1 N1 . . 176.47(7) ?
    O3 Co1 N1 2_656 . 92.71(8) ?
    N1 Co1 N1 2_656 . 88.26(11) ?
    C6 C1 C2 . . 120.8(3) ?
    C6 C1 H1 . . 119.6 ?
    C2 C1 H1 . . 119.6 ?
    C3 C2 C1 . . 120.9(4) ?
    C3 C2 H2 . . 119.6 ?
    C1 C2 H2 . . 119.6 ?
    C4 C3 C2 . . 119.1(3) ?
    C4 C3 H3 . . 120.5 ?
    C2 C3 H3 . . 120.5 ?
    C3 C4 C5 . . 120.7(3) ?
    C3 C4 H4 . . 119.6 ?
    C5 C4 H4 . . 119.6 ?
    C6 C5 C4 . . 120.3(3) ?
    C6 C5 H5 . . 119.9 ?
    C4 C5 H5 . . 119.9 ?
    C5 C6 C1 . . 118.2(3) ?
    C5 C6 C7 . . 120.3(3) ?
    C1 C6 C7 . . 121.3(3) ?
    O1 C7 C6 . . 109.3(2) ?
    O1 C7 H7A . . 109.8 ?
    C6 C7 H7A . . 109.8 ?
    O1 C7 H7B . . 109.8 ?
    C6 C7 H7B . . 109.8 ?
    H7A C7 H7B . . 108.3 ?
    O1 C8 C9 . . 116.3(2) ?
    O1 C8 C13 . . 124.3(2) ?
    C9 C8 C13 . . 119.4(2) ?
    C10 C9 C8 . . 120.2(2) ?
    C10 C9 H9 . . 119.9 ?
    C8 C9 H9 . . 119.9 ?
    C9 C10 C11 . . 121.1(2) ?
    C9 C10 H10 . . 119.4 ?
    C11 C10 H10 . . 119.4 ?
    C12 C11 C10 . . 117.7(2) ?
    C12 C11 C14 . . 119.0(2) ?
    C10 C11 C14 . . 123.2(2) ?
    C13 C12 C11 . . 121.6(2) ?
    C13 C12 H12 . . 119.2 ?
    C11 C12 H12 . . 119.2 ?
    C12 C13 C8 . . 119.9(2) ?
    C12 C13 H13 . . 120.1 ?
    C8 C13 H13 . . 120.1 ?
    O2 C14 C15 . . 123.2(2) ?
    O2 C14 C11 . . 116.3(2) ?
    C15 C14 C11 . . 120.6(2) ?
    C16 C15 C14 . . 124.1(2) ?
    C16 C15 H15 . . 118.0 ?
    C14 C15 H15 . . 118.0 ?
    O3 C16 C15 . . 130.0(2) ?
    O3 C16 C17 . . 112.7(2) ?
    C15 C16 C17 . . 117.3(2) ?
    F3 C17 F2 . . 106.4(3) ?
    F3 C17 F1 . . 105.4(3) ?
    F2 C17 F1 . . 105.2(3) ?
    F3 C17 C16 . . 112.8(3) ?
    F2 C17 C16 . . 111.2(2) ?
    F1 C17 C16 . . 115.2(2) ?
    N1 C18 C19 . . 123.2(3) ?
    N1 C18 H18 . . 118.4 ?
    C19 C18 H18 . . 118.4 ?
    C20 C19 C18 . . 119.4(3) ?
    C20 C19 H19 . . 120.3 ?
    C18 C19 H19 . . 120.3 ?
    C21 C20 C19 . . 118.1(3) ?
    C21 C20 H20 . . 120.9 ?
    C19 C20 H20 . . 120.9 ?
    C20 C21 C22 . . 119.6(3) ?
    C20 C21 H21 . . 120.2 ?
    C22 C21 H21 . . 120.2 ?
    N1 C22 C21 . . 123.4(3) ?
    N1 C22 H22 . . 118.3 ?
    C21 C22 H22 . . 118.3 ?
    C22 N1 C18 . . 116.3(2) ?
    C22 N1 Co1 . . 119.75(18) ?
    C18 N1 Co1 . . 123.97(18) ?
    C8 O1 C7 . . 117.3(2) ?
    C14 O2 Co1 . . 127.68(15) ?
    C16 O3 Co1 . . 121.67(15) ?
loop_
    _geom_torsion_atom_site_label_1
    _geom_torsion_atom_site_label_2
    _geom_torsion_atom_site_label_3
    _geom_torsion_atom_site_label_4
    _geom_torsion_site_symmetry_1
    _geom_torsion_site_symmetry_2
    _geom_torsion_site_symmetry_3
    _geom_torsion_site_symmetry_4
    _geom_torsion
    _geom_torsion_publ_flag
    C6 C1 C2 C3 . . . . 0.7(6) ?
    C1 C2 C3 C4 . . . . -0.3(6) ?
    C2 C3 C4 C5 . . . . 0.1(6) ?
    C3 C4 C5 C6 . . . . -0.4(6) ?
    C4 C5 C6 C1 . . . . 0.9(5) ?
    C4 C5 C6 C7 . . . . 177.3(3) ?
    C2 C1 C6 C5 . . . . -1.0(5) ?
    C2 C1 C6 C7 . . . . -177.4(3) ?
    C5 C6 C7 O1 . . . . 122.3(3) ?
    C1 C6 C7 O1 . . . . -61.4(4) ?
    O1 C8 C9 C10 . . . . -175.8(2) ?
    C13 C8 C9 C10 . . . . 2.2(4) ?
    C8 C9 C10 C11 . . . . 0.5(4) ?
    C9 C10 C11 C12 . . . . -2.4(4) ?
    C9 C10 C11 C14 . . . . 173.7(2) ?
    C10 C11 C12 C13 . . . . 1.7(4) ?
    C14 C11 C12 C13 . . . . -174.6(2) ?
    C11 C12 C13 C8 . . . . 1.0(4) ?
    O1 C8 C13 C12 . . . . 174.9(3) ?
    C9 C8 C13 C12 . . . . -2.9(4) ?
    C12 C11 C14 O2 . . . . 20.2(3) ?
    C10 C11 C14 O2 . . . . -155.8(2) ?
    C12 C11 C14 C15 . . . . -158.8(2) ?
    C10 C11 C14 C15 . . . . 25.2(4) ?
    O2 C14 C15 C16 . . . . -1.3(4) ?
    C11 C14 C15 C16 . . . . 177.7(2) ?
    C14 C15 C16 O3 . . . . 0.0(5) ?
    C14 C15 C16 C17 . . . . -179.4(2) ?
    O3 C16 C17 F3 . . . . -50.1(3) ?
    C15 C16 C17 F3 . . . . 129.5(3) ?
    O3 C16 C17 F2 . . . . 69.4(3) ?
    C15 C16 C17 F2 . . . . -111.1(3) ?
    O3 C16 C17 F1 . . . . -171.1(2) ?
    C15 C16 C17 F1 . . . . 8.5(4) ?
    N1 C18 C19 C20 . . . . -0.4(5) ?
    C18 C19 C20 C21 . . . . 0.7(5) ?
    C19 C20 C21 C22 . . . . -0.8(5) ?
    C20 C21 C22 N1 . . . . 0.7(5) ?
    C21 C22 N1 C18 . . . . -0.3(4) ?
    C21 C22 N1 Co1 . . . . 179.1(2) ?
    C19 C18 N1 C22 . . . . 0.2(4) ?
    C19 C18 N1 Co1 . . . . -179.3(2) ?
    O2 Co1 N1 C22 . . . . -169.9(2) ?
    O2 Co1 N1 C22 2_656 . . . 12.5(2) ?
    O3 Co1 N1 C22 . . . . 176.8(11) ?
    O3 Co1 N1 C22 2_656 . . . 99.3(2) ?
    N1 Co1 N1 C22 2_656 . . . -77.3(2) ?
    O2 Co1 N1 C18 . . . . 9.5(2) ?
    O2 Co1 N1 C18 2_656 . . . -168.1(2) ?
    O3 Co1 N1 C18 . . . . -3.8(13) ?
    O3 Co1 N1 C18 2_656 . . . -81.3(2) ?
    N1 Co1 N1 C18 2_656 . . . 102.1(2) ?
    C9 C8 O1 C7 . . . . 179.2(2) ?
    C13 C8 O1 C7 . . . . 1.3(4) ?
    C6 C7 O1 C8 . . . . -177.0(2) ?
    C15 C14 O2 Co1 . . . . -17.7(3) ?
    C11 C14 O2 Co1 . . . . 163.27(16) ?
    O2 Co1 O2 C14 2_656 . . . -17.4(2) ?
    O3 Co1 O2 C14 . . . . 25.9(2) ?
    O3 Co1 O2 C14 2_656 . . . -60.6(2) ?
    N1 Co1 O2 C14 2_656 . . . 118.5(2) ?
    N1 Co1 O2 C14 . . . . -153.3(2) ?
    C15 C16 O3 Co1 . . . . 18.4(4) ?
    C17 C16 O3 Co1 . . . . -162.15(18) ?
    O2 Co1 O3 C16 . . . . -24.7(2) ?
    O2 Co1 O3 C16 2_656 . . . 152.9(2) ?
    O3 Co1 O3 C16 2_656 . . . 66.22(18) ?
    N1 Co1 O3 C16 2_656 . . . -117.23(19) ?
    N1 Co1 O3 C16 . . . . -11.5(13) ?
loop_
    _geom_hbond_atom_site_label_D
    _geom_hbond_atom_site_label_H
    _geom_hbond_atom_site_label_A
    _geom_hbond_site_symmetry_A
    _geom_hbond_distance_DH
    _geom_hbond_distance_HA
    _geom_hbond_distance_DA
    _geom_hbond_angle_DHA
    C2 H2 F2 8_476 0.93 2.62 3.385(3) 140.1
    C19 H19 F3 3_445 0.93 2.63 3.348(3) 134.4
    C7 H7B F1 3_445 0.97 2.62 3.507(3) 151.7
data_global
_journal_date_recd_electronic     2011-10-14
_journal_date_accepted     2011-10-18
_journal_name_full     'Acta Crystallographica, Section E'
_journal_year     2011
_journal_volume     67
_journal_issue     11
_journal_page_first     m1606
_journal_page_last     m1606
_journal_paper_category     QM
_journal_coeditor_code     CV5178
_publ_contact_author_name     'Ling Fan'
_publ_contact_author_address
;
College of Chemistry and Environmental Engineering
Hubei Normal University
Huangshi 435002
People's Republic of China
;
_publ_contact_author_email     fanlinghbnu@163.com
_publ_contact_author_fax     ?
_publ_contact_author_phone     ?
_publ_section_title
;\
Bis{1-[4-(benzyloxy)phenyl]-4,4,4-trifluorobutane-1,3-dionato(1-)}\
dipyridinecobalt(II)
;
loop_
    _publ_author_name
    _publ_author_address
    'Ling Fan'
;
College of Chemistry and Environmental Engineering
Hubei Normal University
Huangshi 435002
People's Republic of China
;
    'Yongzhou Chen'
;
College of Chemistry and Environmental Engineering
Hubei Normal University
Huangshi 435002
People's Republic of China
;
    'Xianhong Wei'
;
College of Chemistry and Environmental Engineering
Hubei Normal University
Huangshi 435002
People's Republic of China
;
    'Guodong Yin'
;
College of Chemistry and Environmental Engineering
Hubei Normal University
Huangshi 435002
People's Republic of China
;
