# Supplementary material for: Bis{1-[4-(benz­yloxy)phen­yl]-4,4,4-tri­fluoro­butane-1,3-dionato(1−)}dipyri­dine­cobalt(II)
Source: Acta Crystallogr Sect E Struct Rep Online. 2011 Oct 29;67(Pt 11):m1606. doi: 10.1107/S1600536811043157 (PMC3247528; doi:10.1107/S1600536811043157)
Supplement: Supplementary file 2 [file e-67-m1606-Isup2.hkl]

# 
# h,k,l, Fc-squared, Fo-squared, sigma(Fo-squared) and status flag 
# 
data_I
_shelx_title '    070925dm in C2/c' 
_shelx_refln_list_code          4 
_shelx_F_calc_maximum      498.97 
_exptl_crystal_F_000      1764.00 
_reflns_d_resolution_high  0.7698 
 
loop_ 
 _symmetry_equiv_pos_as_xyz 
 'x, y, z' 
 '-x, y, -z+1/2' 
 'x+1/2, y+1/2, z' 
 '-x+1/2, y+1/2, -z+1/2' 
 '-x, -y, -z' 
 'x, -y, z-1/2' 
 '-x+1/2, -y+1/2, -z' 
 'x+1/2, -y+1/2, z-1/2' 
 
_cell_length_a    16.5435 
_cell_length_b    10.7359 
_cell_length_c    23.0706 
_cell_angle_alpha  90.000 
_cell_angle_beta  107.333 
_cell_angle_gamma  90.000 
 
_shelx_F_squared_multiplier     1.000 
 
loop_ 
 _refln_index_h 
 _refln_index_k 
 _refln_index_l 
 _refln_F_squared_calc 
 _refln_F_squared_meas 
 _refln_F_squared_sigma 
 _refln_observed_status 
   2   0   0     6880.03     8315.98    150.00 o 
   4   0   0    12537.37    13588.36    246.41 o 
   6   0   0      459.86      496.05     24.44 o 
   8   0   0     2523.57     2037.86     57.16 o 
  10   0   0     4873.17     5415.72    123.43 o 
  12   0   0     1960.64     1790.62     63.75 o 
  14   0   0     1698.04     1759.73    114.62 o 
  16   0   0      658.92      736.53     57.27 o 
  18   0   0       90.20       76.04     46.87 o 
  20   0   0       70.46       32.16     56.89 o 
   1   1   0    29798.86    33910.23    532.12 o 
   3   1   0    53572.33    57488.91    798.28 o 
   5   1   0     2275.25     2107.41     36.23 o 
   7   1   0     3823.79     3861.51     61.63 o 
   9   1   0     2345.74     2240.65     45.04 o 
  11   1   0     4128.38     3656.53     67.03 o 
  13   1   0     3486.79     3213.31     66.09 o 
  15   1   0       26.15       27.19     19.24 o 
  17   1   0        4.42        0.00     25.96 o 
  19   1   0        0.94       42.05     33.04 o 
   0   2   0    41885.27    47765.29   1093.03 o 
   2   2   0    13850.96    14742.63    220.66 o 
   4   2   0    26201.78    26717.64    351.74 o 
   6   2   0     7704.80     7570.24    112.81 o 
   8   2   0     2400.22     2087.74     41.95 o 
  10   2   0      146.81      115.15     15.59 o 
  12   2   0     1668.18     1569.64     42.56 o 
  14   2   0        8.28       36.76     18.75 o 
  16   2   0      823.78      908.82     46.35 o 
  18   2   0      189.78      200.56     35.62 o 
  20   2   0        3.07        0.00     41.19 o 
   1   3   0      459.42      406.12     14.90 o 
   3   3   0     1066.62     1021.68     21.93 o 
   5   3   0    35367.86    38055.93    500.74 o 
   7   3   0     6785.94     6679.99     97.63 o 
   9   3   0     6502.17     6218.40    102.65 o 
  11   3   0      224.53      192.17     19.12 o 
  13   3   0       52.52       63.90     18.20 o 
  15   3   0      637.49      706.62     38.62 o 
  17   3   0      383.15      463.17     50.53 o 
  19   3   0      227.99      208.37     40.96 o 
   0   4   0     1089.55     1153.79     32.45 o 
   2   4   0      759.96      626.78     18.16 o 
   4   4   0    29786.20    31589.39    398.62 o 
   6   4   0    10865.70    11077.74    158.83 o 
   8   4   0      237.11      251.93     17.96 o 
  10   4   0      565.14      676.50     28.95 o 
  12   4   0      219.73      186.53     21.67 o 
  14   4   0      421.70      482.32     33.51 o 
  16   4   0      147.23      170.43     33.39 o 
  18   4   0      151.72      243.93     40.82 o 
   1   5   0    22887.32    24055.32    306.16 o 
   3   5   0    10341.79    10547.04    149.35 o 
   5   5   0     1813.47     1984.63     39.92 o 
   7   5   0     5272.17     4720.02     85.43 o 
   9   5   0     1542.57     1657.93     51.16 o 
  11   5   0     1092.12     1063.56     37.86 o 
  13   5   0      147.77      121.30     23.46 o 
  15   5   0      147.81      110.13     28.15 o 
  17   5   0       53.54       28.33     35.31 o 
  19   5   0        9.10        0.00     92.00 o 
   0   6   0     8129.43     8458.93    166.75 o 
   2   6   0     2340.48     2159.70     41.66 o 
   4   6   0      176.63      138.10     17.16 o 
   6   6   0     5331.63     5564.35     91.50 o 
   8   6   0      641.61      670.77     28.50 o 
  10   6   0      961.43      887.34     36.83 o 
  12   6   0       77.81       86.62     22.00 o 
  14   6   0      634.39      679.26     39.62 o 
  16   6   0        8.66        0.00     40.95 o 
  18   6   0        2.62       20.17     54.88 o 
   1   7   0     1045.69     1134.52     38.64 o 
   3   7   0     3045.24     2639.09     66.74 o 
   5   7   0     1329.96     1365.85     58.82 o 
   7   7   0      167.15      182.80     26.74 o 
   9   7   0      942.35      961.04     38.75 o 
  11   7   0      440.11      472.05     34.54 o 
  13   7   0       21.08       25.13     31.73 o 
  15   7   0        2.42       17.10     52.11 o 
  17   7   0       26.98        0.00     54.55 o 
   0   8   0      952.56     1014.03     54.87 o 
   2   8   0     3179.12     3217.96     69.71 o 
   4   8   0      906.41      972.43     38.66 o 
   6   8   0      276.55       91.59     39.73 o 
   8   8   0      574.60      655.93     55.94 o 
  10   8   0      919.15      859.24     54.53 o 
  12   8   0        1.84        0.00     30.47 o 
  14   8   0       73.94       92.19     43.03 o 
  16   8   0       65.82       27.73     48.04 o 
   1   9   0        2.26       10.90     19.53 o 
   3   9   0     3493.65     3460.64    100.76 o 
   5   9   0     1014.67     1316.98    104.73 o 
   7   9   0      278.74      143.07     63.19 o 
   9   9   0       26.33        0.00     37.41 o 
  11   9   0      297.64      234.44     80.72 o 
  13   9   0        0.68       34.82     51.99 o 
  15   9   0       46.90       41.69     68.88 o 
   0  10   0      694.42     1039.49    156.13 o 
   2  10   0     1847.40     2056.94     79.75 o 
   4  10   0      293.49      287.40     42.30 o 
   6  10   0      275.46      290.84     48.69 o 
   8  10   0      252.33      122.06     49.66 o 
  10  10   0      106.08      120.95     45.97 o 
  12  10   0        8.27       18.91     52.73 o 
  14  10   0       58.20      161.51     71.91 o 
   1  11   0      184.69      206.62     82.94 o 
   3  11   0     1034.44     1277.49    127.62 o 
   5  11   0      748.76      944.16    119.23 o 
   7  11   0      153.21      103.64     45.52 o 
   9  11   0        1.28        0.00     44.18 o 
  11  11   0        7.95        0.00     58.94 o 
   0  12   0       17.14        0.00    115.38 o 
   2  12   0      421.44      527.56    117.78 o 
   4  12   0      330.51      312.90    155.30 o 
   6  12   0       72.76       80.52     91.57 o 
   8  12   0       77.47      157.01    106.40 o 
  10  12   0        1.04        0.00    114.00 o 
   1  13   0       92.07       67.71    117.63 o 
   3  13   0       99.20      131.91    108.65 o 
   5  13   0        4.31       31.94    100.27 o 
   7  13   0      115.97      322.72    188.62 o 
 -19   1   1      286.66      330.37     44.34 o 
 -17   1   1       12.67        0.00     30.98 o 
 -15   1   1        0.21        0.00     17.68 o 
 -13   1   1      109.12      143.83     20.00 o 
 -11   1   1      108.73      127.32     16.85 o 
  -9   1   1      442.06      364.42     19.46 o 
  -7   1   1      207.08      223.91     15.52 o 
  -5   1   1      165.23      198.26     14.45 o 
  -3   1   1     4410.46     4819.42     65.37 o 
  -1   1   1     4750.96     5109.95     74.23 o 
   1   1   1     2050.91     2157.20     34.79 o 
   3   1   1     1671.31     1479.51     37.16 o 
   5   1   1     5772.74     5810.13     86.34 o 
   7   1   1      198.63      200.11     18.91 o 
   9   1   1       19.93       29.24     14.60 o 
  11   1   1      375.52      400.55     27.81 o 
  13   1   1        2.03        0.00     15.70 o 
  15   1   1      234.31      234.19     26.89 o 
  17   1   1        1.33        0.00     27.18 o 
  19   1   1      161.28      108.88     39.56 o 
 -20   2   1       25.82       12.87     39.10 o 
 -18   2   1      151.94      138.29     34.95 o 
 -16   2   1        0.88        5.86     23.40 o 
 -14   2   1       23.64       35.42     21.75 o 
 -12   2   1       96.15       99.75     17.28 o 
 -10   2   1      502.02      432.19     22.98 o 
  -8   2   1     2419.95     2243.09     43.57 o 
  -6   2   1     1184.25     1076.74     25.19 o 
  -4   2   1    11009.22    10794.76    150.25 o 
  -2   2   1    18869.92    19987.26    444.57 o 
   0   2   1       18.83       13.34      4.70 o 
   2   2   1    37064.05    39206.52    484.95 o 
   4   2   1    19765.22    20423.00    258.93 o 
   6   2   1      453.79      337.66     17.95 o 
   8   2   1     6485.45     6572.27    103.28 o 
  10   2   1        1.04        0.00     11.83 o 
  12   2   1       32.23       29.00     15.43 o 
  14   2   1        2.81        1.30     17.13 o 
  16   2   1      203.79      221.35     28.95 o 
  18   2   1        0.61        5.94     29.95 o 
  20   2   1       57.01        0.00     54.71 o 
 -19   3   1      270.09      345.84     44.18 o 
 -17   3   1      234.41      216.42     35.30 o 
 -15   3   1      131.18       98.44     24.61 o 
 -13   3   1       62.23       87.51     19.12 o 
 -11   3   1        0.45        0.00     12.54 o 
  -9   3   1        0.80        0.18     10.78 o 
  -7   3   1     1016.58     1013.16     34.39 o 
  -5   3   1    16135.69    16230.56    210.60 o 
  -3   3   1     1819.72     1904.27     43.71 o 
  -1   3   1    12427.93    13214.50    168.96 o 
   1   3   1     1072.33     1201.39     40.08 o 
   3   3   1    25448.76    25987.99    326.84 o 
   5   3   1     1123.28     1068.57     26.09 o 
   7   3   1     2463.06     2300.82     46.51 o 
   9   3   1       32.27       26.37     12.07 o 
  11   3   1       11.15       16.81     13.60 o 
  13   3   1      130.95      164.89     21.54 o 
  15   3   1       52.34       19.31     22.28 o 
  17   3   1        2.76       19.11     28.83 o 
  19   3   1      102.81      135.88     40.61 o 
 -18   4   1      285.07      206.06     72.25 o 
 -16   4   1      145.91      143.23     30.54 o 
 -14   4   1      314.02      311.10     27.91 o 
 -12   4   1       59.24       80.84     18.30 o 
 -10   4   1      124.82      132.34     17.32 o 
  -8   4   1      834.73      707.54     26.15 o 
  -6   4   1    12040.86    13254.18    186.73 o 
  -4   4   1      912.77      408.09     69.39 o 
  -2   4   1     1652.64     1671.68     31.59 o 
   0   4   1       85.36       75.76      8.94 o 
   2   4   1        2.92        6.40      6.46 o 
   4   4   1      756.57      698.98     20.81 o 
   6   4   1     5889.14     6056.27     90.18 o 
   8   4   1       32.60       46.28     12.53 o 
  10   4   1      313.37      374.20     24.61 o 
  12   4   1      140.44      124.03     20.33 o 
  14   4   1       21.57       28.37     21.40 o 
  16   4   1       93.84       86.82     29.18 o 
  18   4   1      151.33      134.67     37.89 o 
 -19   5   1       90.35       17.34     41.56 o 
 -17   5   1       50.87       70.98     33.98 o 
 -15   5   1        3.32        0.00     24.35 o 
 -13   5   1        1.97        7.26     19.26 o 
 -11   5   1      237.48      285.00     23.26 o 
  -9   5   1      225.87      226.34     19.39 o 
  -7   5   1      980.61      973.67     31.18 o 
  -5   5   1       97.89      136.20     15.65 o 
  -3   5   1       51.31       67.22     11.18 o 
  -1   5   1     2415.80     2216.89     42.21 o 
   1   5   1     5685.70     5820.14     93.93 o 
   3   5   1     2191.28     2260.60     50.42 o 
   5   5   1      129.63      181.26     14.62 o 
   7   5   1      105.78      114.60     14.96 o 
   9   5   1      341.74      257.59     20.53 o 
  11   5   1      201.38      173.65     20.76 o 
  13   5   1       36.70       67.82     22.12 o 
  15   5   1       48.02       45.74     27.41 o 
  17   5   1        5.72        0.00     41.79 o 
 -18   6   1       93.37       78.11     57.90 o 
 -16   6   1      120.10      141.88     34.51 o 
 -14   6   1      155.56      161.26     27.86 o 
 -12   6   1       62.80      102.66     21.46 o 
 -10   6   1      239.70      327.90     24.20 o 
  -8   6   1        8.43        0.00     12.60 o 
  -6   6   1     4314.24     4325.67     90.63 o 
  -4   6   1       17.36       64.42     11.49 o 
  -2   6   1       88.93       96.70     11.57 o 
   0   6   1      921.74      842.76     36.23 o 
   2   6   1      290.19      239.79     19.33 o 
   4   6   1     3645.84     3296.97     60.02 o 
   6   6   1      936.13      904.47     29.33 o 
   8   6   1     2172.74     2238.84     49.58 o 
  10   6   1     1013.27     1136.09     38.78 o 
  12   6   1       78.21       95.31     21.26 o 
  14   6   1       65.59       90.70     34.58 o 
  16   6   1       66.62       62.94     46.00 o 
  18   6   1        3.98        0.00     94.17 o 
 -17   7   1       22.38        0.00     52.31 o 
 -15   7   1        7.65       74.16     42.87 o 
 -13   7   1      273.76      297.85     32.40 o 
 -11   7   1      148.00      189.04     25.81 o 
  -9   7   1      578.02      695.54     36.38 o 
  -7   7   1        4.25        9.93     14.64 o 
  -5   7   1      232.18      257.73     22.31 o 
  -3   7   1        2.78        2.40     10.76 o 
  -1   7   1    10963.80    10395.05    154.22 o 
   1   7   1     1127.35     1171.18     38.82 o 
   3   7   1      128.20       96.53     14.95 o 
   5   7   1      380.12      332.03     37.31 o 
   7   7   1     1480.35     1455.95     52.06 o 
   9   7   1      341.88      437.76     29.49 o 
  11   7   1      405.61      444.53     41.30 o 
  13   7   1      403.39      432.23     51.06 o 
  15   7   1        0.43        0.00     41.78 o 
  17   7   1       70.28       35.57     51.08 o 
 -16   8   1        3.73       74.26     65.26 o 
 -14   8   1        9.60        0.00     47.94 o 
 -12   8   1       83.62       28.88     38.61 o 
 -10   8   1        6.00        0.00     34.61 o 
  -8   8   1      567.60      497.70    117.62 o 
  -6   8   1      758.41      856.25     79.61 o 
  -4   8   1      125.08      163.11     21.21 o 
  -2   8   1      613.47      599.81     30.88 o 
   0   8   1      881.54      841.08     35.67 o 
   2   8   1     2793.17     2693.79     61.96 o 
   4   8   1     2240.75     2208.27     59.27 o 
   6   8   1      482.52      548.42     40.65 o 
   8   8   1      148.75      153.02     43.68 o 
  10   8   1      588.36      619.31     72.75 o 
  12   8   1      447.64      569.14     52.02 o 
  14   8   1       11.53        7.91     39.89 o 
  16   8   1       30.65        5.54     47.98 o 
 -15   9   1        8.18        0.00     62.28 o 
 -13   9   1        1.12        0.00     47.10 o 
 -11   9   1      406.06      431.42     92.53 o 
  -9   9   1      681.50      223.51    121.24 o 
  -7   9   1       19.72        0.00     30.39 o 
  -5   9   1      620.86      673.06     37.37 o 
  -3   9   1      392.24      350.69     35.55 o 
  -1   9   1     2314.14     2658.30     78.71 o 
   1   9   1     1598.95     1625.61    173.17 o 
   3   9   1     3518.14     3315.16    115.82 o 
   5   9   1      382.12      507.27     48.16 o 
   7   9   1        4.20        0.00     31.34 o 
   9   9   1      289.31      290.16     47.13 o 
  11   9   1       79.16      122.39     45.77 o 
  13   9   1       79.40       46.90     54.95 o 
  15   9   1      121.73       28.79     69.25 o 
 -14  10   1        0.54        0.00     70.66 o 
 -12  10   1       13.36       61.85     55.28 o 
 -10  10   1      103.17       10.11     41.29 o 
  -8  10   1      617.09      652.05     61.29 o 
  -6  10   1      457.70      542.39     52.76 o 
  -4  10   1      136.83      232.00     45.31 o 
  -2  10   1       89.10       68.51     62.42 o 
   0  10   1     1060.67     1111.23    186.56 o 
   2  10   1     1601.77     1704.58     73.55 o 
   4  10   1     1099.98     1110.57     63.13 o 
   6  10   1      522.00      665.34     56.44 o 
   8  10   1      206.76      240.75     48.83 o 
  10  10   1        4.03        0.00     42.97 o 
  12  10   1       88.35      122.04     57.62 o 
  14  10   1       50.54       40.63     69.25 o 
 -11  11   1       17.02        0.00     53.75 o 
  -9  11   1       51.12        0.00     82.50 o 
  -7  11   1      314.69      380.03     95.29 o 
  -5  11   1      261.71      361.87     93.45 o 
  -3  11   1      102.35       98.01     95.96 o 
  -1  11   1        4.46        0.00     69.40 o 
   1  11   1      345.86      435.66     94.48 o 
   3  11   1     1477.84     1903.05    151.78 o 
   5  11   1      677.75      780.54     63.57 o 
   7  11   1      326.88      388.02     58.10 o 
   9  11   1        1.41        0.00     47.16 o 
  11  11   1       24.38       19.65     59.27 o 
 -10  12   1      105.14        0.00    156.96 o 
  -8  12   1       42.54       75.62    102.29 o 
  -6  12   1       38.09        0.00     86.41 o 
  -4  12   1      170.10      228.98     91.86 o 
  -2  12   1       44.96       89.71     86.42 o 
   0  12   1      323.95      279.73    102.84 o 
   2  12   1       41.12        0.00     93.25 o 
   4  12   1      133.22      303.96     97.76 o 
   6  12   1      621.50      769.50    126.55 o 
   8  12   1      145.23      137.02    118.13 o 
  10  12   1       11.09        9.87    115.90 o 
  -7  13   1       25.68       97.93    110.68 o 
  -5  13   1        4.33       87.24    108.31 o 
  -3  13   1      308.94      242.11    127.22 o 
  -1  13   1      221.99        0.00    113.51 o 
   1  13   1       29.36        0.00    113.94 o 
   3  13   1      129.32       10.42    120.55 o 
   5  13   1      168.54      188.54    109.20 o 
   7  13   1       23.70      131.35    187.25 o 
 -20   0   2      123.99      146.75     60.18 o 
 -18   0   2       44.97       43.43     43.71 o 
 -16   0   2      242.78      255.73     61.81 o 
 -14   0   2     2095.93     2061.17     94.67 o 
 -12   0   2       17.00       11.91     18.51 o 
 -10   0   2    21856.50    21395.65    399.24 o 
  -8   0   2     1163.06     1137.38     40.70 o 
  -6   0   2     1444.80     1403.56     39.87 o 
  -4   0   2     4858.06     5262.34    101.95 o 
  -2   0   2    53731.39    62727.95   1267.94 o 
   2   0   2    28145.75    30099.74    527.17 o 
   4   0   2    17594.24    17773.41    321.01 o 
   6   0   2     9190.80     8446.18    165.49 o 
   8   0   2    12557.15    12839.29    247.40 o 
  10   0   2     3644.69     3380.66     88.68 o 
  12   0   2      979.84     1046.95     53.09 o 
  14   0   2     1748.68     1755.55     72.85 o 
  16   0   2       13.37       64.01     36.19 o 
  18   0   2       69.15       54.91     47.46 o 
  20   0   2       65.79       89.58     66.23 o 
 -19   1   2        5.12        0.00     30.75 o 
 -17   1   2       35.75       45.97     26.24 o 
 -15   1   2       39.46       32.56     20.96 o 
 -13   1   2      221.83      222.09     21.80 o 
 -11   1   2     1937.00     1789.36     48.27 o 
  -9   1   2       10.88        0.00      9.22 o 
  -7   1   2     4605.91     4469.32     68.16 o 
  -5   1   2    10883.85    10834.58    142.24 o 
  -3   1   2    29930.21    32370.24    548.64 o 
  -1   1   2     9485.97    11822.68    166.77 o 
   1   1   2     7657.67     8616.24    109.90 o 
   3   1   2    88877.30    96604.42   1262.58 o 
   5   1   2      236.29      259.89     12.93 o 
   7   1   2     2591.60     2316.31     43.50 o 
   9   1   2     6599.16     6489.82    104.94 o 
  11   1   2     5300.09     4746.78    188.37 o 
  13   1   2      131.63      137.58     21.40 o 
  15   1   2      448.06      538.06     35.15 o 
  17   1   2      193.63      237.68     35.67 o 
  19   1   2       72.91       45.12     38.12 o 
 -20   2   2       79.39       99.84     39.92 o 
 -18   2   2      262.88      266.07     43.47 o 
 -16   2   2       64.19       56.59     26.64 o 
 -14   2   2       43.72       38.55     17.57 o 
 -12   2   2      366.73      363.51     27.10 o 
 -10   2   2      278.34      320.94     28.92 o 
  -8   2   2     2872.02     2720.82     49.38 o 
  -6   2   2       35.93       69.91      9.14 o 
  -4   2   2     4042.74     4048.26     62.74 o 
  -2   2   2     2473.70     2851.96     43.26 o 
   0   2   2    25386.05    28759.35    380.42 o 
   2   2   2   248968.31   270186.66   3311.52 o 
   4   2   2    11664.65    11798.73    154.22 o 
   6   2   2    36026.82    36722.91    493.51 o 
   8   2   2     5872.07     5500.64     85.27 o 
  10   2   2     1730.58     1655.10     42.61 o 
  12   2   2      812.98      829.64     33.92 o 
  14   2   2      587.36      595.35     34.65 o 
  16   2   2     1015.02      888.83     44.44 o 
  18   2   2       28.70       28.75     29.71 o 
 -19   3   2      151.27      112.43     37.43 o 
 -17   3   2      289.41      236.69     36.53 o 
 -15   3   2     1307.83     1447.38     52.81 o 
 -13   3   2     2136.11     2012.81     66.68 o 
 -11   3   2       80.41       77.70     15.99 o 
  -9   3   2     3625.52     2847.05     53.70 o 
  -7   3   2     7469.41     7378.03    112.93 o 
  -5   3   2     2009.73     1852.83     35.09 o 
  -3   3   2      602.51      744.20     26.09 o 
  -1   3   2    44253.42    48551.54    638.68 o 
   1   3   2    15811.99    16319.07    221.38 o 
   3   3   2    28521.49    30322.05    379.94 o 
   5   3   2    54077.54    56752.07    705.72 o 
   7   3   2     4223.68     3697.31     61.83 o 
   9   3   2     2662.15     2443.41     74.45 o 
  11   3   2      119.78      117.70     17.68 o 
  13   3   2     1312.99     1278.91     44.09 o 
  15   3   2      689.92      678.25     38.99 o 
  17   3   2      101.08      128.14     31.70 o 
  19   3   2       54.46       55.45     37.07 o 
 -20   4   2      107.68        0.00     64.14 o 
 -18   4   2      195.91      151.81     38.40 o 
 -16   4   2       96.42       99.44     30.11 o 
 -14   4   2     1024.32     1080.63     45.49 o 
 -12   4   2       37.82       52.31     17.28 o 
 -10   4   2       26.27       27.09     13.23 o 
  -8   4   2     1255.57     1334.68     37.84 o 
  -6   4   2    13095.08    12873.93    173.08 o 
  -4   4   2    17266.33    17803.75    241.02 o 
  -2   4   2      874.98      885.20     20.57 o 
   0   4   2     2968.80     2589.83     46.34 o 
   2   4   2    27945.00    28316.79    379.26 o 
   4   4   2     8640.29     8996.83    123.03 o 
   6   4   2     5149.73     4630.96     72.92 o 
   8   4   2     3260.14     3107.04     57.57 o 
  10   4   2      331.98      337.55     24.09 o 
  12   4   2      147.95      145.19     31.48 o 
  14   4   2      223.06      199.33     26.75 o 
  16   4   2      360.30      342.51     34.33 o 
  18   4   2       28.87       25.13     37.95 o 
 -19   5   2       95.29      105.49     43.43 o 
 -17   5   2      828.02      745.19     67.52 o 
 -15   5   2      335.50      439.07     37.99 o 
 -13   5   2      676.55      675.21     47.73 o 
 -11   5   2      559.61      585.28     29.44 o 
  -9   5   2      221.50      234.09     19.78 o 
  -7   5   2     3049.79     2713.42     57.83 o 
  -5   5   2     1173.91     1270.66     35.37 o 
  -3   5   2    23145.46    25001.53    318.61 o 
  -1   5   2     5300.90     5189.89     81.34 o 
   1   5   2     3240.22     3312.31     59.27 o 
   3   5   2     1370.89     1352.40     35.85 o 
   5   5   2      596.57      497.14     20.33 o 
   7   5   2     3814.51     3430.65     61.51 o 
   9   5   2      274.87      298.70     21.83 o 
  11   5   2     1021.83     1038.62     38.34 o 
  13   5   2      378.34      345.16     29.13 o 
  15   5   2       89.13      109.69     31.07 o 
  17   5   2        0.62        1.99     41.71 o 
 -18   6   2       81.28       12.58     57.19 o 
 -16   6   2      178.68      175.80     36.86 o 
 -14   6   2      165.79      201.73     34.51 o 
 -12   6   2      521.83      518.10     31.68 o 
 -10   6   2      189.65      205.18     21.38 o 
  -8   6   2     1809.89     1635.44     42.84 o 
  -6   6   2     3125.79     3419.61     65.03 o 
  -4   6   2     3517.56     3365.36     69.30 o 
  -2   6   2     2376.96     2411.95     51.03 o 
   0   6   2    17970.91    17594.24    245.21 o 
   2   6   2      711.78      700.48     29.56 o 
   4   6   2     2206.70     2103.84     43.29 o 
   6   6   2      338.17      335.44     20.65 o 
   8   6   2      285.67      275.02     21.98 o 
  10   6   2      475.53      496.54     28.82 o 
  12   6   2      453.96      440.43     40.66 o 
  14   6   2       44.64       34.75     30.64 o 
  16   6   2       20.64        0.00     45.55 o 
  18   6   2        4.83       26.99    102.16 o 
 -17   7   2       40.22        0.00     53.32 o 
 -15   7   2      237.83      269.02     50.16 o 
 -13   7   2       93.93      154.79     29.13 o 
 -11   7   2      595.17      606.66     41.42 o 
  -9   7   2      218.52      211.46     23.04 o 
  -7   7   2        3.28       16.67     16.30 o 
  -5   7   2      892.30      878.30     29.38 o 
  -3   7   2     1255.32     1288.99     36.50 o 
  -1   7   2     5293.30     4801.07     81.76 o 
   1   7   2     2516.21     2287.37     48.44 o 
   3   7   2     1381.26     1374.88    127.49 o 
   5   7   2     1667.95     1549.28     43.19 o 
   7   7   2      162.34      235.62     29.38 o 
   9   7   2     1273.51     1371.92     57.93 o 
  11   7   2      540.69      576.71     45.68 o 
  13   7   2      539.20      479.62     47.51 o 
  15   7   2        3.35        0.00     37.05 o 
  17   7   2        2.58        0.00    100.37 o 
 -16   8   2        1.06       28.50     77.50 o 
 -14   8   2       35.07       61.73     51.48 o 
 -12   8   2      620.97      607.26    112.44 o 
 -10   8   2       19.32       37.67     24.42 o 
  -8   8   2      227.77      197.11     28.07 o 
  -6   8   2      186.39      189.09     24.99 o 
  -4   8   2      890.85     1096.41     40.60 o 
  -2   8   2     1021.51      958.28     36.61 o 
   0   8   2     7194.67     6900.96    158.43 o 
   2   8   2      395.49      470.42     32.22 o 
   4   8   2      316.89      183.02     82.74 o 
   6   8   2      744.85      791.70     48.00 o 
   8   8   2      963.82      980.29     55.43 o 
  10   8   2      739.51      653.87     53.43 o 
  12   8   2      502.47      449.38     48.57 o 
  14   8   2        2.86        0.00     38.22 o 
  16   8   2       39.67        0.00     50.17 o 
 -15   9   2      104.39       51.60     63.88 o 
 -13   9   2      195.18      165.54     57.68 o 
 -11   9   2        2.07       36.96     39.01 o 
  -9   9   2       21.65       40.93     34.44 o 
  -7   9   2      135.43      214.25     27.47 o 
  -5   9   2       46.87       42.49     21.42 o 
  -3   9   2      602.31      673.72     35.51 o 
  -1   9   2     2569.98     2568.00     96.90 o 
   1   9   2     1598.68     1665.84     67.30 o 
   3   9   2        6.25       11.07     28.10 o 
   5   9   2      564.07      181.16    123.89 o 
   7   9   2     1089.52     1096.39     71.54 o 
   9   9   2      678.97      754.99     70.86 o 
  11   9   2      101.28       59.78     44.47 o 
  13   9   2      219.25       95.36     56.11 o 
  15   9   2        0.32       19.14     62.01 o 
 -14  10   2       55.79        3.67     70.89 o 
 -12  10   2       58.92       78.71     54.29 o 
 -10  10   2       51.96       67.21     46.27 o 
  -8  10   2      172.04      186.34     43.81 o 
  -6  10   2      139.64      112.63     67.96 o 
  -4  10   2      100.62      108.15     66.29 o 
  -2  10   2      437.71      438.74     44.14 o 
   0  10   2     3180.92     3429.50    129.29 o 
   2  10   2      208.59      232.76     38.69 o 
   4  10   2      181.65      264.18     42.83 o 
   6  10   2     1489.02     1115.50    174.58 o 
   8  10   2      113.33      129.10     43.94 o 
  10  10   2       46.27       59.12     48.23 o 
  12  10   2      129.41       83.81     60.45 o 
 -11  11   2        7.39        0.00     93.10 o 
  -9  11   2       75.25      166.27     86.49 o 
  -7  11   2      170.09       99.52     82.73 o 
  -5  11   2      518.14      675.29    195.64 o 
  -3  11   2       23.54       14.42     70.38 o 
  -1  11   2       32.11        1.42     68.69 o 
   1  11   2      335.21      517.74     98.13 o 
   3  11   2      389.34      570.10     56.74 o 
   5  11   2      621.66      660.79     60.60 o 
   7  11   2      141.16       17.81     41.89 o 
   9  11   2       98.38      102.02     56.06 o 
  11  11   2        2.23       21.33     65.62 o 
 -10  12   2        4.31       20.12    105.15 o 
  -8  12   2       12.65        0.00     92.83 o 
  -6  12   2       29.78      135.76     90.80 o 
  -4  12   2       21.24        0.00     80.98 o 
  -2  12   2        9.80        0.00     70.35 o 
   0  12   2       74.01       40.08     92.38 o 
   2  12   2      154.43       65.86    152.00 o 
   4  12   2      329.64      311.74    101.43 o 
   6  12   2      421.16      538.44    120.10 o 
   8  12   2       67.80        0.00     70.34 o 
  -7  13   2       36.93        0.00    107.02 o 
  -5  13   2      117.24      164.33    111.61 o 
  -3  13   2       20.59        0.00    137.13 o 
  -1  13   2      125.03       16.36    140.02 o 
   1  13   2       50.80       80.10    121.10 o 
   3  13   2       34.98        6.75    118.87 o 
   5  13   2      215.81      178.83    113.52 o 
 -21   1   3       44.38        0.00     91.14 o 
 -19   1   3        1.40       17.27     31.48 o 
 -17   1   3      459.76      478.07     43.22 o 
 -15   1   3        3.81        0.00     19.74 o 
 -13   1   3      740.57      742.15     38.18 o 
 -11   1   3      172.14      187.39     18.64 o 
  -9   1   3       42.26       56.05     12.08 o 
  -7   1   3      367.73      278.78     14.65 o 
  -5   1   3     1785.18     1576.76     29.07 o 
  -3   1   3     8929.06     9941.07    163.35 o 
  -1   1   3       39.07       46.44      5.19 o 
   1   1   3    10030.37    10890.47    138.15 o 
   3   1   3     1000.56     1010.93     22.02 o 
   5   1   3      974.80      986.42     25.50 o 
   7   1   3      374.65      372.36     18.60 o 
   9   1   3      367.86      379.99     31.34 o 
  11   1   3       64.40       67.09     16.51 o 
  13   1   3       34.03       70.97     18.74 o 
  15   1   3       57.83       70.34     23.20 o 
  17   1   3        1.05       52.73     28.10 o 
  19   1   3       10.35       40.28     38.67 o 
 -20   2   3       21.02       21.51     36.31 o 
 -18   2   3       22.66       18.23     28.47 o 
 -16   2   3       14.11       29.14     23.85 o 
 -14   2   3     1207.62     1163.41     44.38 o 
 -12   2   3      881.95     1052.40     35.94 o 
 -10   2   3      526.27      491.11     23.29 o 
  -8   2   3       43.71       16.90     12.99 o 
  -6   2   3     3064.67     2920.46     48.02 o 
  -4   2   3     1867.26     1741.34     43.97 o 
  -2   2   3     7015.39     7535.83    105.06 o 
   0   2   3    38812.65    42466.27    681.09 o 
   2   2   3    11483.26    12808.66    163.74 o 
   4   2   3     1071.59     1086.67     26.44 o 
   6   2   3     2819.11     2553.87     49.97 o 
   8   2   3      313.16      373.58     20.13 o 
  10   2   3      258.26      265.54     20.11 o 
  12   2   3       33.78       39.80     16.33 o 
  14   2   3       16.84        8.19     20.16 o 
  16   2   3       12.74        0.00     24.66 o 
  18   2   3        4.08        0.00     32.56 o 
 -19   3   3       36.50       37.83     36.51 o 
 -17   3   3      375.28      404.31     41.23 o 
 -15   3   3     1183.68     1254.58     53.37 o 
 -13   3   3       68.65       86.62     19.13 o 
 -11   3   3       75.62       80.39     20.69 o 
  -9   3   3      206.91      243.37     17.78 o 
  -7   3   3     7667.23     7998.68    125.86 o 
  -5   3   3     3803.80     3660.86     93.70 o 
  -3   3   3      559.89      624.99     16.88 o 
  -1   3   3     5556.69     5992.12    171.97 o 
   1   3   3     7025.42     6767.88     97.08 o 
   3   3   3    10266.97     9714.37    128.86 o 
   5   3   3       30.92       90.20     11.27 o 
   7   3   3     1025.34     1040.06     28.16 o 
   9   3   3      467.19      522.46     24.64 o 
  11   3   3       22.34       32.91     15.37 o 
  13   3   3       82.89       77.73     20.75 o 
  15   3   3      146.61      164.12     27.65 o 
  17   3   3        1.34       44.10     28.11 o 
  19   3   3        0.04        0.00     41.22 o 
 -20   4   3       23.39       93.89     53.68 o 
 -18   4   3       17.76        0.00     32.92 o 
 -16   4   3     2219.50     2135.99     68.63 o 
 -14   4   3       51.82       74.84     23.06 o 
 -12   4   3        2.78        5.51     15.45 o 
 -10   4   3       10.97        5.56     12.43 o 
  -8   4   3       71.98       36.67     11.77 o 
  -6   4   3      144.21      178.16     17.97 o 
  -4   4   3    36000.09    39070.26    514.52 o 
  -2   4   3     2521.21     2417.00     43.00 o 
   0   4   3      220.21      241.58     15.55 o 
   2   4   3      219.16      162.77     22.55 o 
   4   4   3     1497.00     1298.95     28.85 o 
   6   4   3      250.59      253.50     16.72 o 
   8   4   3     4126.88     4130.78     81.33 o 
  10   4   3      182.86      239.78     21.02 o 
  12   4   3      207.84      182.29     23.18 o 
  14   4   3        0.64       15.34     20.96 o 
  16   4   3        3.51        0.00     24.57 o 
  18   4   3       66.32       55.23     45.32 o 
 -19   5   3       59.47       26.41     40.15 o 
 -17   5   3      473.95      534.01     49.56 o 
 -15   5   3      465.91      487.97     37.99 o 
 -13   5   3      126.78      149.19     23.14 o 
 -11   5   3      107.51      109.98     18.53 o 
  -9   5   3     1645.07     1593.17     40.25 o 
  -7   5   3        8.49        9.44     10.13 o 
  -5   5   3      315.97      266.71     18.77 o 
  -3   5   3    15983.90    17267.67    223.99 o 
  -1   5   3      122.31      127.71     12.04 o 
   1   5   3       30.54       60.10     10.06 o 
   3   5   3       60.35       39.61      9.48 o 
   5   5   3     3823.53     3668.58     61.02 o 
   7   5   3      717.59      661.02     25.99 o 
   9   5   3       64.87       67.53     16.11 o 
  11   5   3      113.66      143.65     21.43 o 
  13   5   3       10.17        0.00     20.62 o 
  15   5   3      276.70      213.75     46.64 o 
  17   5   3        0.13       15.18     45.71 o 
 -18   6   3       55.18       43.35     38.34 o 
 -16   6   3      297.92      299.61     39.25 o 
 -14   6   3        6.85        0.00     23.15 o 
 -12   6   3      587.78      650.06     34.27 o 
 -10   6   3       88.89       48.66     20.41 o 
  -8   6   3      578.54      606.15     34.27 o 
  -6   6   3     1879.97     1619.19     39.70 o 
  -4   6   3     1001.35     1080.91     28.89 o 
  -2   6   3      646.43      576.37     22.98 o 
   0   6   3     1831.48     1783.08     38.90 o 
   2   6   3     2415.46     2310.74     58.64 o 
   4   6   3       49.88       23.89     11.37 o 
   6   6   3     2094.35     2038.64     44.50 o 
   8   6   3      918.77      915.60     35.41 o 
  10   6   3       30.81       13.56     22.65 o 
  12   6   3      377.03      399.63     40.46 o 
  14   6   3      194.16      233.92     40.86 o 
  16   6   3       12.82        1.31     40.16 o 
 -17   7   3       21.73        0.00     51.80 o 
 -15   7   3        2.40        0.00     30.55 o 
 -13   7   3       21.37       57.84     25.08 o 
 -11   7   3      314.68      343.91     32.12 o 
  -9   7   3      294.19      227.12     46.36 o 
  -7   7   3       33.36       31.18     16.35 o 
  -5   7   3     1307.68     1342.53     49.34 o 
  -3   7   3     1680.52     1719.92     42.03 o 
  -1   7   3      999.27      993.96     31.60 o 
   1   7   3     2485.36     2295.96     64.00 o 
   3   7   3      654.12      585.53     26.35 o 
   5   7   3      675.21      631.05     68.58 o 
   7   7   3      780.43      800.05     44.41 o 
   9   7   3      379.35      483.30     40.57 o 
  11   7   3      649.05      625.97     48.32 o 
  13   7   3      104.37      124.33     38.51 o 
  15   7   3        1.49        0.00     38.42 o 
 -16   8   3       31.08      105.34     76.81 o 
 -14   8   3       33.10        0.00     47.25 o 
 -12   8   3       25.67       24.96     27.70 o 
 -10   8   3        1.70        0.00     21.71 o 
  -8   8   3      180.87      248.49     34.73 o 
  -6   8   3      275.91      248.91     26.06 o 
  -4   8   3     1128.65     1126.71     48.26 o 
  -2   8   3      231.28      264.12     23.15 o 
   0   8   3      326.48      406.30     57.07 o 
   2   8   3      979.69     1033.72    124.48 o 
   4   8   3        8.21        1.68     20.73 o 
   6   8   3     1156.78     1214.39     63.44 o 
   8   8   3      259.02      297.65     55.35 o 
  10   8   3      916.49      892.36     72.85 o 
  12   8   3       56.58      102.01     35.22 o 
  14   8   3       81.68      128.86     45.47 o 
  16   8   3       48.35       58.41     79.62 o 
 -15   9   3       37.27       36.88     66.47 o 
 -13   9   3        5.11        0.00     47.23 o 
 -11   9   3      177.60       20.49     35.57 o 
  -9   9   3        2.03        0.00     24.62 o 
  -7   9   3      316.57      371.31     31.83 o 
  -5   9   3      439.84      417.81     39.71 o 
  -3   9   3      606.97      765.44     53.97 o 
  -1   9   3        4.54        0.00     25.43 o 
   1   9   3       36.14       58.37     56.21 o 
   3   9   3      246.01       68.40     75.28 o 
   5   9   3      933.20     1150.41    117.92 o 
   7   9   3      526.99      479.68     72.69 o 
   9   9   3      405.06      383.16     72.81 o 
  11   9   3        2.73       39.16     46.71 o 
  13   9   3      117.72      143.15     58.25 o 
 -14  10   3       49.69       84.35     66.61 o 
 -12  10   3       44.00        0.00     47.28 o 
 -10  10   3       72.45        0.00     42.40 o 
  -8  10   3      273.68      335.22     98.72 o 
  -6  10   3      511.43      666.70    203.22 o 
  -4  10   3      377.00      446.85     44.79 o 
  -2  10   3      255.66      235.89     42.55 o 
   0  10   3      667.92      640.53     52.75 o 
   2  10   3       30.96       69.00     34.56 o 
   4  10   3      774.36      437.85    252.40 o 
   6  10   3      735.84      655.97     97.02 o 
   8  10   3      335.38      281.03    103.18 o 
  10  10   3       75.64       54.74     50.83 o 
  12  10   3       44.53       34.36     61.43 o 
 -13  11   3        3.96      108.77    147.04 o 
 -11  11   3       25.04        0.00     88.33 o 
  -9  11   3      129.34       46.12     84.39 o 
  -7  11   3      703.70      822.45    181.19 o 
  -5  11   3      276.82      353.39     91.50 o 
  -3  11   3        1.51        0.00     68.01 o 
  -1  11   3       42.83        0.00     58.30 o 
   1  11   3      195.04      325.36     49.18 o 
   3  11   3      167.85      159.06     45.71 o 
   5  11   3     1639.25      786.67    423.61 o 
   7  11   3      441.40      477.01     63.05 o 
   9  11   3       42.49      168.99     58.54 o 
  11  11   3        6.98       28.93     66.62 o 
 -10  12   3       70.18       99.97    114.11 o 
  -8  12   3       46.78       48.21    101.17 o 
  -6  12   3      238.90      295.99    140.30 o 
  -4  12   3        1.76        0.00     82.13 o 
  -2  12   3      131.46       91.20    113.72 o 
   0  12   3      327.53      271.44    139.75 o 
   2  12   3      257.94      188.27    106.57 o 
   4  12   3      372.05      282.42    112.54 o 
   6  12   3       88.54      101.52     53.66 o 
   8  12   3      247.84      223.45     67.98 o 
  -7  13   3      119.77       78.22    111.29 o 
  -5  13   3       87.51      119.19    116.01 o 
  -3  13   3        2.55        0.00     97.77 o 
  -1  13   3      289.55      360.55    150.76 o 
   1  13   3      404.00       20.22    121.10 o 
   3  13   3      103.97      138.53    119.45 o 
   5  13   3        6.58       29.22    108.45 o 
 -20   0   4       92.76       97.47     75.42 o 
 -18   0   4       20.08       63.18     45.74 o 
 -16   0   4      754.43      689.28     60.38 o 
 -14   0   4     1775.49     1837.84     97.40 o 
 -12   0   4    12589.10    12134.10    274.48 o 
 -10   0   4       12.28       31.82     16.57 o 
  -8   0   4     6057.84     6226.00    129.16 o 
  -6   0   4      254.13      321.15     18.82 o 
  -4   0   4    10645.72    11083.84    238.26 o 
   0   0   4       14.46        6.17      7.31 o 
   2   0   4   234586.88   255746.66   4431.77 o 
   4   0   4     2152.48     2461.26     57.63 o 
   6   0   4     1839.07     1476.81     45.20 o 
   8   0   4    32928.68    33423.05    604.11 o 
  10   0   4     7728.33     7174.58    158.49 o 
  12   0   4     2654.18     2579.79     82.04 o 
  14   0   4        5.11       14.58     31.99 o 
  16   0   4       11.53        0.00     32.94 o 
  18   0   4      584.24      586.69    111.72 o 
 -21   1   4      217.47      260.39     77.73 o 
 -19   1   4      219.45      245.44     40.33 o 
 -17   1   4      442.75      419.26     37.54 o 
 -15   1   4     3318.53     3136.24     77.13 o 
 -13   1   4     3167.23     2894.39     60.67 o 
 -11   1   4     1367.40     1345.42     36.09 o 
  -9   1   4       74.31      116.76     13.35 o 
  -7   1   4     1017.74      931.85     23.54 o 
  -5   1   4      517.39      520.15     15.60 o 
  -3   1   4       14.80       33.23      5.06 o 
  -1   1   4    15554.07    16380.93    243.77 o 
   1   1   4    39526.98    42281.36    521.03 o 
   3   1   4    56119.09    59892.96    738.60 o 
   5   1   4    21184.37    21525.93    276.19 o 
   7   1   4    11766.27    11280.68    154.59 o 
   9   1   4     3861.94     3259.79     60.60 o 
  11   1   4     2697.36     2480.69     54.58 o 
  13   1   4     1102.90     1232.13     43.95 o 
  15   1   4       66.09      127.43     25.66 o 
  17   1   4       61.37       51.71     28.18 o 
  19   1   4      158.82       94.72     42.45 o 
 -20   2   4       12.13        7.07     36.02 o 
 -18   2   4      900.72      888.10     53.91 o 
 -16   2   4       30.43       31.49     24.94 o 
 -14   2   4       66.11       43.02     21.54 o 
 -12   2   4     3117.14     2912.04     59.29 o 
 -10   2   4       10.10       12.65     11.97 o 
  -8   2   4    12143.60    11860.37    160.76 o 
  -6   2   4       80.46      104.35     10.41 o 
  -4   2   4    10615.29    11289.46    155.42 o 
  -2   2   4     5318.08     5266.61     74.77 o 
   0   2   4     2456.68     2231.13     66.87 o 
   2   2   4    13393.31    13256.13    170.31 o 
   4   2   4     9493.16     9346.11    125.67 o 
   6   2   4     6628.85     6296.91     92.28 o 
   8   2   4     1754.86     1580.79     37.18 o 
  10   2   4     3568.43     3490.85     93.32 o 
  12   2   4     1184.21     1144.11     40.69 o 
  14   2   4      311.47      369.64     30.67 o 
  16   2   4      472.69      381.15     46.70 o 
  18   2   4       51.83       48.25     33.54 o 
 -19   3   4      178.92      139.10     47.02 o 
 -17   3   4      690.24      703.03     47.70 o 
 -15   3   4      255.63      258.54     31.30 o 
 -13   3   4     1225.02     1146.24     42.61 o 
 -11   3   4     3515.84     3297.40     64.33 o 
  -9   3   4     4091.44     3823.87     65.67 o 
  -7   3   4       65.28       65.86     11.43 o 
  -5   3   4     1866.58     1859.55     39.13 o 
  -3   3   4     1274.10     1237.37     25.90 o 
  -1   3   4     8407.43     7902.94    125.34 o 
   1   3   4      755.78      698.48     24.25 o 
   3   3   4    38346.01    38980.58    486.43 o 
   5   3   4    26403.74    26034.96    332.81 o 
   7   3   4        6.87       11.70     10.62 o 
   9   3   4     1046.53      929.67     51.87 o 
  11   3   4      546.58      613.07     31.82 o 
  13   3   4     1456.79     1392.00     47.86 o 
  15   3   4      341.77      344.64     32.47 o 
  17   3   4      298.72      291.23     36.06 o 
 -20   4   4       61.84       72.94     46.29 o 
 -18   4   4      420.38      421.69     64.66 o 
 -16   4   4      562.89      684.59     46.70 o 
 -14   4   4      387.42      356.42     31.05 o 
 -12   4   4       46.24       68.26     18.21 o 
 -10   4   4       11.30       29.33     13.83 o 
  -8   4   4     5291.07     5024.45     85.50 o 
  -6   4   4    12930.90    11679.94    166.83 o 
  -4   4   4      383.90      374.84     16.57 o 
  -2   4   4     2618.35     2939.50     52.94 o 
   0   4   4      183.84      159.28     12.82 o 
   2   4   4    12042.47    12306.38    190.51 o 
   4   4   4    17085.87    16990.63    221.63 o 
   6   4   4     9259.93     8602.34    122.81 o 
   8   4   4     2302.23     2220.32     47.13 o 
  10   4   4      245.72      218.12     20.75 o 
  12   4   4      269.71      266.59     24.77 o 
  14   4   4      469.57      396.09     40.07 o 
  16   4   4      290.37      276.44     50.78 o 
  18   4   4       45.38       34.93     51.72 o 
 -19   5   4       50.92       11.65     39.22 o 
 -17   5   4       26.35       39.18     33.08 o 
 -15   5   4      482.41      626.06     43.44 o 
 -13   5   4     4725.29     4579.71     97.19 o 
 -11   5   4      117.65      111.89     24.27 o 
  -9   5   4      361.72      298.16     26.64 o 
  -7   5   4       33.39       40.82     12.58 o 
  -5   5   4     5067.89     5046.69     82.60 o 
  -3   5   4     4979.15     4674.04     73.65 o 
  -1   5   4     7707.99     8064.79    136.27 o 
   1   5   4     3856.10     3496.50     61.73 o 
   3   5   4     2623.05     2703.40     50.32 o 
   5   5   4     2729.03     2438.71     46.27 o 
   7   5   4     5887.50     5532.55     99.19 o 
   9   5   4     1361.62     1410.77     40.07 o 
  11   5   4      789.62      809.57     35.94 o 
  13   5   4      115.23       76.51     29.88 o 
  15   5   4      290.42      354.53     42.12 o 
  17   5   4      103.10       58.71     41.50 o 
 -18   6   4       13.14        0.00     37.26 o 
 -16   6   4      547.56      506.71     80.49 o 
 -14   6   4      373.92      354.04     33.60 o 
 -12   6   4      926.30      846.09     38.49 o 
 -10   6   4      938.30      902.37     36.33 o 
  -8   6   4      499.74      647.63     29.19 o 
  -6   6   4      148.14      124.75     19.18 o 
  -4   6   4      194.63      253.51     17.85 o 
  -2   6   4     6482.97     6732.97    104.88 o 
   0   6   4      926.28      952.14     28.79 o 
   2   6   4     6114.26     5616.67    103.80 o 
   4   6   4     1753.05     1556.56     38.27 o 
   6   6   4     2087.40     2083.09     51.99 o 
   8   6   4     2956.77     2830.76     78.31 o 
  10   6   4      398.91      418.29     37.99 o 
  12   6   4      374.56      416.39     43.25 o 
  14   6   4      166.79      154.97     38.21 o 
  16   6   4        5.63        0.12     49.47 o 
 -17   7   4       13.87       60.14     40.56 o 
 -15   7   4      300.44      292.28     40.57 o 
 -13   7   4      546.69      589.27     38.11 o 
 -11   7   4     1047.82     1064.39     42.74 o 
  -9   7   4      788.23      766.92     34.15 o 
  -7   7   4       53.82       77.70     17.71 o 
  -5   7   4      319.55      349.45     22.96 o 
  -3   7   4      368.26      389.48     30.82 o 
  -1   7   4     8668.78     8650.61    132.39 o 
   1   7   4     2325.77     2164.68     56.79 o 
   3   7   4     4219.69     4122.68    102.07 o 
   5   7   4      358.35      396.71     36.63 o 
   7   7   4      127.96      192.10     28.93 o 
   9   7   4      869.99      931.44     51.67 o 
  11   7   4      816.65      855.21     54.29 o 
  13   7   4      118.19       97.44     37.59 o 
  15   7   4      162.20       92.73     44.23 o 
 -16   8   4        4.24        0.00     76.81 o 
 -14   8   4       16.74        0.00     32.08 o 
 -12   8   4      241.24      288.87     38.49 o 
 -10   8   4     1306.85     1310.64     56.22 o 
  -8   8   4       72.02       92.11     23.69 o 
  -6   8   4        5.17       27.66     18.15 o 
  -4   8   4      739.97      829.48     35.63 o 
  -2   8   4      576.60      548.82     41.99 o 
   0   8   4      266.31      339.11     35.53 o 
   2   8   4    12511.67    11630.84    235.49 o 
   4   8   4      346.67      322.61     53.65 o 
   6   8   4      152.90      186.10     30.59 o 
   8   8   4      700.45      686.66     47.93 o 
  10   8   4      555.01      588.37     48.76 o 
  12   8   4       95.01      139.90     38.89 o 
  14   8   4       51.92       71.32     43.02 o 
 -15   9   4       49.33       80.44     78.28 o 
 -13   9   4        9.71        0.00     50.62 o 
 -11   9   4       23.35        0.00     28.90 o 
  -9   9   4      128.84      208.01     30.27 o 
  -7   9   4      334.09      378.52     33.40 o 
  -5   9   4      255.97      254.91     37.78 o 
  -3   9   4      105.16      132.94     30.70 o 
  -1   9   4       44.13       46.17     26.62 o 
   1   9   4       51.63       76.93     37.37 o 
   3   9   4     3124.23     3318.78    112.60 o 
   5   9   4      313.81      308.38     72.58 o 
   7   9   4      178.43      128.58     39.42 o 
   9   9   4      204.95      199.53     51.88 o 
  11   9   4       81.58        1.38     51.83 o 
  13   9   4       35.67       49.95     71.18 o 
 -14  10   4       16.97       83.31     69.05 o 
 -12  10   4       11.59       13.29     51.83 o 
 -10  10   4      212.62      230.90     82.94 o 
  -8  10   4       41.53       62.20     68.66 o 
  -6  10   4       46.22       97.51     35.66 o 
  -4  10   4      512.92      580.08     51.36 o 
  -2  10   4       89.26       92.80     33.44 o 
   0  10   4      499.33      448.75     46.32 o 
   2  10   4      466.66      332.63    114.82 o 
   4  10   4       87.70       45.61     37.23 o 
   6  10   4       78.41       23.35     40.58 o 
   8  10   4      202.71      175.49     60.49 o 
  10  10   4      128.57      199.32     58.82 o 
  12  10   4       87.81      125.96     66.43 o 
 -13  11   4        1.10        0.00    145.12 o 
 -11  11   4        6.63        0.00    106.29 o 
  -9  11   4       37.09       12.87     83.33 o 
  -7  11   4      356.99      567.24    103.87 o 
  -5  11   4        6.53       22.38     68.42 o 
  -3  11   4      349.33      438.70     93.75 o 
  -1  11   4        6.71        1.34     36.84 o 
   1  11   4        5.43        5.07     37.75 o 
   3  11   4      197.81      233.37     47.70 o 
   5  11   4        1.25        0.00     40.35 o 
   7  11   4      114.33      167.86     53.58 o 
   9  11   4      181.74      202.00     62.47 o 
  11  11   4       29.37       49.83     64.25 o 
 -10  12   4       27.85       83.16    146.22 o 
  -8  12   4       28.61      100.02     96.63 o 
  -6  12   4        2.55        2.62     92.80 o 
  -4  12   4        6.36        0.00     78.51 o 
  -2  12   4        1.28       16.82     78.86 o 
   0  12   4        3.93        0.00     81.71 o 
   2  12   4      169.80      171.22    105.55 o 
   4  12   4        1.99       49.68     51.49 o 
   6  12   4       15.54        0.00     54.71 o 
   8  12   4       67.77       53.72     61.99 o 
  -7  13   4        0.19       29.64    112.60 o 
  -5  13   4       19.99        0.00     92.86 o 
  -3  13   4       45.94      148.81    102.55 o 
  -1  13   4        3.68        7.44    100.23 o 
   1  13   4        8.80      102.35    122.99 o 
   3  13   4       90.04        0.00    116.22 o 
   5  13   4       43.93       72.42    164.67 o 
 -21   1   5        4.25      118.45     79.17 o 
 -19   1   5       95.55       83.69     29.89 o 
 -17   1   5      379.89      358.77     35.85 o 
 -15   1   5        7.40        0.00     19.74 o 
 -13   1   5       85.62      103.53     20.99 o 
 -11   1   5      225.73      191.30     17.50 o 
  -9   1   5     4165.09     3995.60     65.94 o 
  -7   1   5     2012.32     2294.83     40.83 o 
  -5   1   5     3903.03     4586.48     73.89 o 
  -3   1   5     4759.60     4877.83     70.79 o 
  -1   1   5    11746.23    12379.07    167.61 o 
   1   1   5     1659.45     1602.69     28.87 o 
   3   1   5     1121.77     1214.04     24.52 o 
   5   1   5     5980.48     5963.59     86.33 o 
   7   1   5      123.32      189.18     15.30 o 
   9   1   5        0.76       29.61     13.35 o 
  11   1   5      799.78      924.55     35.55 o 
  13   1   5        3.07        1.95     18.24 o 
  15   1   5       18.58       11.30     23.20 o 
  17   1   5       42.58        6.33     30.26 o 
  19   1   5        1.23       21.32     45.01 o 
 -20   2   5        9.88        0.00     34.02 o 
 -18   2   5        1.73        0.00     29.51 o 
 -16   2   5      650.36      709.73     51.58 o 
 -14   2   5      642.77      718.39     47.39 o 
 -12   2   5      587.00      558.76     27.68 o 
 -10   2   5       60.07       41.38     12.60 o 
  -8   2   5      222.36      191.74     14.28 o 
  -6   2   5      181.59      149.72     15.32 o 
  -4   2   5      133.56      153.12     10.04 o 
  -2   2   5     2816.23     2838.55     48.44 o 
   0   2   5      767.16      824.39     30.18 o 
   2   2   5     1492.18     1300.60     24.41 o 
   4   2   5     5780.78     5748.16     82.24 o 
   6   2   5     4059.39     4031.59     65.26 o 
   8   2   5      436.70      417.64     23.34 o 
  10   2   5      174.02      171.36     18.92 o 
  12   2   5       10.16       36.25     17.48 o 
  14   2   5       30.58        0.00     20.75 o 
  16   2   5        3.84        3.08     27.08 o 
  18   2   5        4.43        0.00     34.18 o 
 -19   3   5        7.40       25.59     34.93 o 
 -17   3   5       15.36       35.73     28.45 o 
 -15   3   5      982.37     1059.19     64.16 o 
 -13   3   5       63.02       24.52     18.42 o 
 -11   3   5      148.45      160.09     20.76 o 
  -9   3   5     1642.93     1664.62     39.03 o 
  -7   3   5     9050.93     9047.72    161.47 o 
  -5   3   5     3066.16     2953.44     56.11 o 
  -3   3   5     3262.48     3943.99     61.73 o 
  -1   3   5     9991.03    10273.88    151.04 o 
   1   3   5     2788.41     2762.15     52.68 o 
   3   3   5     1149.23     1065.90     24.08 o 
   5   3   5      566.60      621.75     27.54 o 
   7   3   5      967.89      996.42     29.38 o 
   9   3   5      108.83      112.30     16.52 o 
  11   3   5      141.09      145.48     19.65 o 
  13   3   5       11.30       19.50     19.61 o 
  15   3   5       10.79       18.33     24.87 o 
  17   3   5       68.20      134.49     40.93 o 
 -20   4   5       80.39        7.62     42.90 o 
 -18   4   5       31.82       75.19     36.86 o 
 -16   4   5      112.49       72.58     29.04 o 
 -14   4   5     1793.95     1875.97     68.22 o 
 -12   4   5      104.60       90.12     19.42 o 
 -10   4   5     1195.45     1234.91     36.38 o 
  -8   4   5      880.57      825.84     60.97 o 
  -6   4   5        2.02        0.32      8.83 o 
  -4   4   5       41.23       97.05     12.06 o 
  -2   4   5      829.09      902.45     25.12 o 
   0   4   5      502.68      446.07     16.10 o 
   2   4   5     2387.75     1950.71     74.91 o 
   4   4   5     2427.39     2411.51     44.39 o 
   6   4   5      558.49      540.64     22.34 o 
   8   4   5     4120.92     4290.43     74.12 o 
  10   4   5     1518.67     1410.72     45.93 o 
  12   4   5       31.98        0.00     18.55 o 
  14   4   5       53.27       35.26     28.29 o 
  16   4   5       36.99       60.68     39.01 o 
  18   4   5        9.95       63.88     56.69 o 
 -19   5   5       62.94       45.94     40.89 o 
 -17   5   5       91.20       89.97     33.29 o 
 -15   5   5       53.83       85.88     28.59 o 
 -13   5   5     1434.76     1450.84     70.08 o 
 -11   5   5       25.99       36.53     16.43 o 
  -9   5   5      469.11      519.51     32.77 o 
  -7   5   5       21.85       30.62     12.10 o 
  -5   5   5     2455.14     2336.74     43.87 o 
  -3   5   5     1649.58     1907.82     41.70 o 
  -1   5   5     7344.00     7590.51    118.66 o 
   1   5   5      247.47      300.35     14.58 o 
   3   5   5      721.40      588.21     21.64 o 
   5   5   5     1781.10     1586.08     36.05 o 
   7   5   5      122.44       78.54     15.53 o 
   9   5   5     1898.99     1865.93     55.83 o 
  11   5   5        0.78       24.19     21.54 o 
  13   5   5        6.80       27.14     26.33 o 
  15   5   5       76.44      109.08     35.95 o 
  17   5   5        9.64        0.00     43.95 o 
 -18   6   5        5.69       21.22     36.82 o 
 -16   6   5       12.29        0.00     28.06 o 
 -14   6   5     1120.96     1136.92     55.55 o 
 -12   6   5      513.69      552.63     34.39 o 
 -10   6   5       21.02       11.12     15.22 o 
  -8   6   5      513.20      512.48     38.99 o 
  -6   6   5      227.34      185.05     17.19 o 
  -4   6   5      517.69      602.66     22.55 o 
  -2   6   5     7621.50     7939.91    120.93 o 
   0   6   5      890.14      902.39     39.26 o 
   2   6   5     1248.19     1111.19     75.05 o 
   4   6   5      357.14      333.33     28.44 o 
   6   6   5      260.60      277.24     28.56 o 
   8   6   5      535.26      676.56     41.82 o 
  10   6   5      159.08      124.45     30.00 o 
  12   6   5      220.62      262.40     40.11 o 
  14   6   5       61.75       43.76     38.97 o 
  16   6   5        9.19       57.65     42.71 o 
 -17   7   5       13.09       29.98     36.84 o 
 -15   7   5      204.23      260.97     37.70 o 
 -13   7   5      735.70      860.06     43.91 o 
 -11   7   5      261.89      240.84     50.74 o 
  -9   7   5        5.95        0.00     17.21 o 
  -7   7   5       16.02        0.29     14.96 o 
  -5   7   5     1567.18     1668.71     45.22 o 
  -3   7   5      314.63      255.33     25.21 o 
  -1   7   5     3151.80     3196.98     60.86 o 
   1   7   5       11.16       20.95     17.62 o 
   3   7   5       16.33        5.27     21.56 o 
   5   7   5       15.61       44.53     21.34 o 
   7   7   5      184.68      239.85     30.79 o 
   9   7   5      656.32      783.14     49.01 o 
  11   7   5      171.69      228.59     38.88 o 
  13   7   5       21.39        6.53     36.87 o 
  15   7   5       10.11       20.52     46.35 o 
 -16   8   5        0.78        5.93     52.56 o 
 -14   8   5      233.38      262.13     41.90 o 
 -12   8   5        8.91       27.79     27.84 o 
 -10   8   5     1023.02     1136.73     50.97 o 
  -8   8   5      211.29      262.82     27.73 o 
  -6   8   5      270.92      266.68     29.31 o 
  -4   8   5      554.90      498.75     35.87 o 
  -2   8   5      505.35      468.89     40.82 o 
   0   8   5     2566.77     2538.25    101.11 o 
   2   8   5      262.96      236.87     41.08 o 
   4   8   5       84.37       94.75     32.52 o 
   6   8   5       46.10       13.16     23.82 o 
   8   8   5      191.16      180.42     34.07 o 
  10   8   5      394.10      380.73     49.41 o 
  12   8   5        1.45        0.00     34.42 o 
  14   8   5       49.96       81.45     46.59 o 
 -15   9   5       94.13      134.03     78.55 o 
 -13   9   5      186.28       65.20     76.34 o 
 -11   9   5      149.99      204.18     36.16 o 
  -9   9   5        1.22       17.06     25.29 o 
  -7   9   5      195.21      210.23     66.53 o 
  -5   9   5      138.73      214.77     34.78 o 
  -3   9   5      255.62      290.84     37.27 o 
  -1   9   5      291.38      316.45     39.54 o 
   1   9   5      429.48      445.50     43.54 o 
   3   9   5        4.27        1.50     31.16 o 
   5   9   5       11.93       18.88     32.24 o 
   7   9   5      331.81      238.35     54.60 o 
   9   9   5      206.58      247.09     43.56 o 
  11   9   5      364.63      403.05     51.15 o 
  13   9   5       83.38       82.09     48.37 o 
 -12  10   5      298.25      212.30    138.78 o 
 -10  10   5       66.58       85.11     74.68 o 
  -8  10   5       61.60       68.72     36.22 o 
  -6  10   5       15.89        0.00     32.67 o 
  -4  10   5      227.10      333.13     42.56 o 
  -2  10   5       32.73       47.06     31.36 o 
   0  10   5      121.91      107.36     36.42 o 
   2  10   5      389.81      490.53     64.51 o 
   4  10   5        3.34       46.75     38.52 o 
   6  10   5        8.91        4.38     44.00 o 
   8  10   5      163.10      131.77     47.17 o 
  10  10   5      128.36       69.67     53.62 o 
  12  10   5       51.88       38.68     57.17 o 
 -13  11   5       22.27      145.94    142.36 o 
 -11  11   5        3.72        0.00    108.22 o 
  -9  11   5      237.63      126.46    138.64 o 
  -7  11   5      171.04      276.19     88.20 o 
  -5  11   5      352.47      342.82     88.05 o 
  -3  11   5        8.17       40.11     37.46 o 
  -1  11   5       57.67      126.31     40.94 o 
   1  11   5      454.70      486.22     53.23 o 
   3  11   5       78.69       88.68     40.92 o 
   5  11   5      140.34      156.87     55.80 o 
   7  11   5       36.02       96.04     48.58 o 
   9  11   5        3.61       82.50     60.17 o 
  11  11   5       34.27        0.00     71.19 o 
 -10  12   5       14.09        0.00    136.85 o 
  -8  12   5       34.55       67.85     94.89 o 
  -6  12   5      196.81      185.08     95.76 o 
  -4  12   5      205.93      269.78     97.01 o 
  -2  12   5      171.05      169.28     88.14 o 
   0  12   5      181.45      138.75     91.28 o 
   2  12   5      150.83      130.82     52.07 o 
   4  12   5      318.89       60.22     47.27 o 
   6  12   5       23.85        0.00     55.05 o 
   8  12   5        1.01        0.00     64.83 o 
  -7  13   5       40.10       54.39    110.99 o 
  -5  13   5       30.20       40.66    106.81 o 
  -3  13   5      437.29      395.77    126.05 o 
  -1  13   5       28.67       52.82     98.76 o 
   1  13   5       85.54      128.82    124.66 o 
   3  13   5       81.71        0.00    112.00 o 
 -20   0   6      812.49      729.55    227.72 o 
 -18   0   6      518.31      620.31     94.52 o 
 -16   0   6     2874.67     2646.26    102.40 o 
 -14   0   6       93.78      151.71     32.07 o 
 -12   0   6     7543.24     6738.83    201.31 o 
 -10   0   6     2522.89     2250.55     74.18 o 
  -8   0   6    16623.12    19788.11    407.66 o 
  -6   0   6    19391.72    19176.14    389.41 o 
  -4   0   6     9564.37     9443.34    197.43 o 
  -2   0   6    24744.15    27371.38    483.09 o 
   0   0   6     5500.35     5497.61    118.51 o 
   2   0   6    34427.15    33487.80    591.32 o 
   4   0   6     2771.44     2784.04     65.35 o 
   6   0   6     2946.28     2582.45     67.21 o 
   8   0   6    10687.38     9888.51    200.95 o 
  10   0   6     2750.44     2503.14     85.57 o 
  12   0   6      800.08      801.90     57.53 o 
  14   0   6      119.07      157.50     37.78 o 
  16   0   6       30.56       17.78     37.41 o 
  18   0   6       82.41       23.16     49.86 o 
 -21   1   6       30.46        0.00     54.57 o 
 -19   1   6      606.44      605.66     48.63 o 
 -17   1   6      128.15      190.13     31.94 o 
 -15   1   6     3081.18     2815.07     73.24 o 
 -13   1   6     8553.68     7941.91    139.90 o 
 -11   1   6     3895.11     3628.33     81.88 o 
  -9   1   6     8782.70     8528.69    121.73 o 
  -7   1   6      906.70     1294.70     30.34 o 
  -5   1   6      187.74      177.18     13.58 o 
  -3   1   6      126.39      128.84      8.53 o 
  -1   1   6     8587.84     8968.68    116.73 o 
   1   1   6     2202.39     2193.59     41.07 o 
   3   1   6     1750.60     1558.41     29.52 o 
   5   1   6     1914.56     2166.03     40.17 o 
   7   1   6     3799.14     3428.61     60.13 o 
   9   1   6     2064.31     1757.12     42.71 o 
  11   1   6     1077.39     1005.80     37.74 o 
  13   1   6      306.71      407.68     31.16 o 
  15   1   6      666.45      705.87     42.34 o 
  17   1   6       23.02        0.00     30.86 o 
 -20   2   6      220.76      117.31     47.53 o 
 -18   2   6      219.64      215.28     36.92 o 
 -16   2   6     1051.24     1249.49     68.76 o 
 -14   2   6     1816.22     1779.93     65.66 o 
 -12   2   6      528.72      599.83     30.34 o 
 -10   2   6    12621.95    12593.72    173.83 o 
  -8   2   6      992.73      811.52     30.44 o 
  -6   2   6     5155.69     5181.95     98.02 o 
  -4   2   6     2170.68     2081.00     35.40 o 
  -2   2   6    12217.57    12146.62    156.71 o 
   0   2   6     7874.25     7813.94    134.12 o 
   2   2   6     5399.78     5056.35     83.15 o 
   4   2   6       13.24        0.00      7.40 o 
   6   2   6      394.97      511.32     20.75 o 
   8   2   6       96.36       99.37     14.23 o 
  10   2   6     1614.22     1613.21     51.87 o 
  12   2   6      839.85      806.27     36.49 o 
  14   2   6      432.98      427.30     33.67 o 
  16   2   6       90.81       87.05     29.45 o 
  18   2   6       31.94       29.73     47.90 o 
 -19   3   6      234.09      186.71     41.65 o 
 -17   3   6      421.42      421.78     41.76 o 
 -15   3   6      320.52      395.10     35.12 o 
 -13   3   6     1693.71     1795.98     54.22 o 
 -11   3   6     6327.61     5739.53     93.42 o 
  -9   3   6     4293.36     4385.69     73.04 o 
  -7   3   6     7083.72     6859.60    224.61 o 
  -5   3   6       11.41       19.56      8.12 o 
  -3   3   6     2232.35     2303.52     40.08 o 
  -1   3   6       83.26       95.70     12.69 o 
   1   3   6     5641.20     5207.46     89.48 o 
   3   3   6    26080.52    25736.03    326.68 o 
   5   3   6      640.61      718.84     23.38 o 
   7   3   6     1216.21     1053.30     30.65 o 
   9   3   6       46.37       49.48     14.60 o 
  11   3   6      390.33      428.55     29.46 o 
  13   3   6      632.68      645.98     35.82 o 
  15   3   6      484.23      532.54     52.79 o 
  17   3   6      103.30       79.50     44.68 o 
 -20   4   6      235.93      119.88     44.19 o 
 -18   4   6      188.10      186.23     38.28 o 
 -16   4   6      908.00      969.99     62.88 o 
 -14   4   6       14.59       42.30     23.05 o 
 -12   4   6        5.66        3.67     16.26 o 
 -10   4   6     5372.04     5107.36     90.10 o 
  -8   4   6     5941.22     5726.77     94.27 o 
  -6   4   6     5663.17     5552.62    100.55 o 
  -4   4   6       44.31       25.29      8.22 o 
  -2   4   6       10.00       27.83      7.91 o 
   0   4   6      990.85     1011.93     34.80 o 
   2   4   6      177.38      164.73     16.27 o 
   4   4   6    12351.49    11186.86    151.87 o 
   6   4   6     2925.42     2749.84     69.10 o 
   8   4   6      499.15      529.06     25.35 o 
  10   4   6      507.96      495.03     27.65 o 
  12   4   6      666.80      672.23     43.20 o 
  14   4   6      800.30      783.44     62.09 o 
  16   4   6      159.20      215.74     41.08 o 
 -19   5   6      553.27      479.48     60.65 o 
 -17   5   6       22.61        0.00     30.60 o 
 -15   5   6      195.30      180.09     32.17 o 
 -13   5   6      403.04      452.14     32.63 o 
 -11   5   6      172.11      216.14     23.09 o 
  -9   5   6     1160.91     1053.21     59.25 o 
  -7   5   6     5866.77     5780.11     89.84 o 
  -5   5   6      797.02      619.54     21.85 o 
  -3   5   6     1917.78     2179.12     43.38 o 
  -1   5   6      195.74      293.92     14.56 o 
   1   5   6    11990.15    10861.62    196.58 o 
   3   5   6      143.77      139.21     11.78 o 
   5   5   6     4384.94     3915.48     65.32 o 
   7   5   6     3880.78     3589.81     79.86 o 
   9   5   6     1235.19     1348.89     58.47 o 
  11   5   6      703.65      630.04     41.95 o 
  13   5   6      310.73      340.14     41.68 o 
  15   5   6      169.50      266.17     57.67 o 
  17   5   6       74.21      159.89     51.48 o 
 -18   6   6      175.91      181.09     41.56 o 
 -16   6   6       22.91       64.24     30.18 o 
 -14   6   6        8.03        7.18     24.45 o 
 -12   6   6     2305.52     2183.72     58.61 o 
 -10   6   6     1279.95     1274.93     42.69 o 
  -8   6   6      417.90      443.83     24.41 o 
  -6   6   6       60.57       56.91     13.41 o 
  -4   6   6      346.68      293.02     21.73 o 
  -2   6   6     1251.78     1239.56     32.71 o 
   0   6   6      186.18      173.97     18.22 o 
   2   6   6        8.13       25.46     17.14 o 
   4   6   6     2456.80     2456.53     67.77 o 
   6   6   6      755.73      702.47     40.24 o 
   8   6   6     3505.77     3266.91     88.53 o 
  10   6   6     1159.01     1149.44     90.74 o 
  12   6   6      810.23      803.10     55.34 o 
  14   6   6       70.79       25.05     33.09 o 
  16   6   6       62.25        9.38     45.19 o 
 -17   7   6       16.04       61.54     42.84 o 
 -15   7   6      162.89      173.07     36.08 o 
 -13   7   6      357.83      441.28     39.60 o 
 -11   7   6     1304.12     1313.32     51.69 o 
  -9   7   6       88.17       93.05     20.70 o 
  -7   7   6       17.70       19.36     16.43 o 
  -5   7   6      438.70      460.90     25.66 o 
  -3   7   6     2530.55     2315.71     57.63 o 
  -1   7   6      624.98      560.13     41.97 o 
   1   7   6     2893.59     2739.85    104.73 o 
   3   7   6       38.55       51.59     21.48 o 
   5   7   6     1356.51     1512.62     74.97 o 
   7   7   6      112.33      145.23     29.13 o 
   9   7   6     1147.26     1126.12     57.18 o 
  11   7   6      845.04      850.05     56.07 o 
  13   7   6       65.74       31.60     38.97 o 
  15   7   6        1.04        3.94     46.53 o 
 -16   8   6      134.65      134.20     49.56 o 
 -14   8   6      769.79      855.61     62.93 o 
 -12   8   6      468.68      435.04     42.07 o 
 -10   8   6       81.63       73.36     27.19 o 
  -8   8   6      818.26      863.73     38.90 o 
  -6   8   6      150.97      144.77     28.31 o 
  -4   8   6      588.02      648.93     39.90 o 
  -2   8   6     1916.85     2044.55     63.97 o 
   0   8   6     1136.90     1178.29    109.43 o 
   2   8   6      719.39      590.60     47.97 o 
   4   8   6      325.75      391.85     59.28 o 
   6   8   6      535.50      470.13     44.52 o 
   8   8   6      603.40      621.73     47.71 o 
  10   8   6      267.63      246.12     40.83 o 
  12   8   6       31.05        0.00     37.52 o 
  14   8   6       25.38        4.44     44.38 o 
 -15   9   6      155.00       17.46     75.55 o 
 -13   9   6      136.09      156.25     40.29 o 
 -11   9   6        1.58       39.91     32.66 o 
  -9   9   6      218.40      260.10     40.35 o 
  -7   9   6     1059.43      953.98    107.23 o 
  -5   9   6      498.22      420.59     43.66 o 
  -3   9   6      909.44      967.10     58.11 o 
  -1   9   6       17.09       45.27     28.90 o 
   1   9   6       16.89        7.14     28.51 o 
   3   9   6      231.67      246.21     73.61 o 
   5   9   6     2507.53     2723.93     91.19 o 
   7   9   6      463.45      331.28     50.72 o 
   9   9   6       50.56       44.58     38.19 o 
  11   9   6       79.54       81.23     43.01 o 
  13   9   6       89.73       59.42     45.95 o 
 -12  10   6       21.53        0.00    105.19 o 
 -10  10   6        9.69       55.00     42.60 o 
  -8  10   6      616.95      557.42     54.78 o 
  -6  10   6      394.50      392.69     47.31 o 
  -4  10   6       31.53       23.70     32.07 o 
  -2  10   6       23.13       40.25     31.98 o 
   0  10   6       12.92       41.12     33.02 o 
   2  10   6       36.55       26.02     33.94 o 
   4  10   6      683.81      651.63    128.90 o 
   6  10   6      137.40      126.82     45.06 o 
   8  10   6       32.29        0.00     43.51 o 
  10  10   6       54.01       17.96     55.06 o 
  12  10   6        8.62       43.15     57.25 o 
 -13  11   6       70.49        0.00    139.88 o 
 -11  11   6       58.91       57.00    124.46 o 
  -9  11   6      192.30      170.48     89.02 o 
  -7  11   6      239.31      228.12     84.03 o 
  -5  11   6        0.72        0.00     39.56 o 
  -3  11   6      172.44      206.86     42.99 o 
  -1  11   6       98.88      160.49     41.77 o 
   1  11   6      264.52      223.50     44.06 o 
   3  11   6      142.61      216.60     49.14 o 
   5  11   6      248.38      227.31     54.70 o 
   7  11   6       84.53       90.54     54.10 o 
   9  11   6       14.56       13.62     60.50 o 
 -10  12   6       28.64       90.59    139.33 o 
  -8  12   6       56.96      114.26     94.47 o 
  -6  12   6        5.47        0.00     84.64 o 
  -4  12   6       25.36      260.20     92.27 o 
  -2  12   6       72.88       28.01     84.49 o 
   0  12   6        8.84        0.00     41.41 o 
   2  12   6       55.69        0.00     43.47 o 
   4  12   6       99.85       35.65     62.71 o 
   6  12   6        8.36       74.41     66.96 o 
   8  12   6       51.23       67.84     78.65 o 
  -7  13   6       34.06        9.99    107.85 o 
  -5  13   6      195.25      126.96    159.16 o 
  -3  13   6      110.21        0.00    105.46 o 
  -1  13   6        6.88        0.00    102.87 o 
   1  13   6        6.07        0.00     97.89 o 
   3  13   6        2.75        0.00    120.91 o 
 -21   1   7        0.31       19.64     38.99 o 
 -19   1   7        1.11       29.95     31.86 o 
 -17   1   7       16.15       49.33     27.70 o 
 -15   1   7      762.96      834.44     44.54 o 
 -13   1   7       53.73       42.89     19.70 o 
 -11   1   7      758.14      770.04     31.05 o 
  -9   1   7      880.79     1091.90     28.78 o 
  -7   1   7        3.03        0.00      8.85 o 
  -5   1   7     3302.87     3905.39     62.46 o 
  -3   1   7     6488.40     6966.52     94.02 o 
  -1   1   7       74.01       45.42      6.82 o 
   1   1   7      627.75      572.00     22.93 o 
   3   1   7      263.45      259.79     17.59 o 
   5   1   7      723.55      782.92     29.06 o 
   7   1   7      133.48      157.70     15.89 o 
   9   1   7        8.17       17.67     14.44 o 
  11   1   7      102.59      153.70     24.63 o 
  13   1   7      269.17      343.19     30.02 o 
  15   1   7       27.26       33.21     30.72 o 
  17   1   7       10.84       38.47     32.05 o 
 -20   2   7       10.26        7.32     37.88 o 
 -18   2   7       58.60       55.99     30.64 o 
 -16   2   7      141.68      134.80     28.32 o 
 -14   2   7        0.28        0.00     17.41 o 
 -12   2   7     2021.79     1779.92     56.18 o 
 -10   2   7      205.47      252.48     18.19 o 
  -8   2   7     2038.78     1920.64     41.75 o 
  -6   2   7       90.66       97.31      9.83 o 
  -4   2   7       14.52        9.01      6.73 o 
  -2   2   7       13.83       32.56      6.94 o 
   0   2   7     4282.88     4261.90     80.18 o 
   2   2   7     1047.77     1161.78     24.26 o 
   4   2   7     5630.04     5495.58     81.11 o 
   6   2   7        0.99        2.87     10.47 o 
   8   2   7      235.60      270.82     20.91 o 
  10   2   7      503.11      473.37     27.92 o 
  12   2   7       96.76      104.75     21.33 o 
  14   2   7       12.13       11.31     23.53 o 
  16   2   7        5.49        0.00     28.67 o 
  18   2   7       16.67        0.00     55.53 o 
 -19   3   7      141.35      131.96     44.29 o 
 -17   3   7      494.08      549.69     47.34 o 
 -15   3   7      192.55      250.42     29.90 o 
 -13   3   7     2125.51     2158.29     88.25 o 
 -11   3   7      103.18      116.74     19.10 o 
  -9   3   7        0.93        0.00     10.84 o 
  -7   3   7      301.94      318.52     17.00 o 
  -5   3   7     1335.33     1336.62     28.56 o 
  -3   3   7     5979.93     6078.02     89.43 o 
  -1   3   7    25910.58    28164.76    422.20 o 
   1   3   7     2083.54     2203.40     46.93 o 
   3   3   7     6640.72     6142.63     87.64 o 
   5   3   7     1096.84      951.62     26.73 o 
   7   3   7      526.92      493.47     23.00 o 
   9   3   7      203.06      209.73     19.82 o 
  11   3   7     1351.37     1354.98     71.53 o 
  13   3   7       72.25       44.10     23.37 o 
  15   3   7        0.12        0.00     33.21 o 
  17   3   7        3.98        0.00     42.62 o 
 -20   4   7       40.95       14.73     40.68 o 
 -18   4   7      137.92      128.32     36.13 o 
 -16   4   7      592.91      676.20     45.99 o 
 -14   4   7     3835.55     3564.60    106.51 o 
 -12   4   7      222.66      252.95     25.42 o 
 -10   4   7     1515.84     1392.54     40.54 o 
  -8   4   7      719.59      620.17     25.02 o 
  -6   4   7      757.34      755.79     23.76 o 
  -4   4   7      201.19      213.27     14.05 o 
  -2   4   7     1755.23     1943.36     38.88 o 
   0   4   7      216.83      265.92     20.42 o 
   2   4   7      445.33      442.52     22.09 o 
   4   4   7     2261.38     2156.01     53.04 o 
   6   4   7        0.86        0.00     10.70 o 
   8   4   7      535.22      641.21     43.77 o 
  10   4   7     1087.77     1022.70     47.78 o 
  12   4   7      111.35      103.71     29.55 o 
  14   4   7       23.02       35.58     32.04 o 
  16   4   7       48.00       99.96     49.89 o 
 -19   5   7      253.53      311.02     47.33 o 
 -17   5   7      270.90      219.07     38.02 o 
 -15   5   7      353.65      407.06     38.13 o 
 -13   5   7     1640.91     1655.12     56.08 o 
 -11   5   7      161.67      218.13     23.12 o 
  -9   5   7       38.08       28.28     14.54 o 
  -7   5   7       44.71       56.93     12.77 o 
  -5   5   7     2278.86     2451.15     54.64 o 
  -3   5   7     1080.32     1182.21     37.78 o 
  -1   5   7     1276.76     1516.40     34.66 o 
   1   5   7      412.02      411.18     27.29 o 
   3   5   7      933.12      918.85     33.65 o 
   5   5   7      500.20      428.96     27.51 o 
   7   5   7      218.34      157.70     22.13 o 
   9   5   7       10.02        4.01     20.40 o 
  11   5   7      277.50      323.84     38.56 o 
  13   5   7      394.15      360.84     43.68 o 
  15   5   7        2.14       11.64     32.86 o 
  17   5   7        0.24        0.00     96.57 o 
 -18   6   7      119.29      153.85     40.48 o 
 -16   6   7      570.95      655.16     47.64 o 
 -14   6   7        0.68        0.00     25.54 o 
 -12   6   7     1993.44     1876.89     79.55 o 
 -10   6   7        8.12        0.00     16.20 o 
  -8   6   7     1923.03     1890.51     44.51 o 
  -6   6   7      169.22      179.96     16.48 o 
  -4   6   7     1275.49     1167.01     33.34 o 
  -2   6   7     1190.77     1098.22     31.84 o 
   0   6   7     1410.72     1183.31     47.61 o 
   2   6   7     1863.02     1863.77     56.19 o 
   4   6   7      146.34      204.22     25.74 o 
   6   6   7      451.08      477.84     36.41 o 
   8   6   7      584.39      663.80     44.39 o 
  10   6   7      133.59      162.03     32.55 o 
  12   6   7      468.30      350.77     42.22 o 
  14   6   7        2.16       17.26     32.43 o 
  16   6   7        9.46       28.77     43.49 o 
 -17   7   7       17.69        0.00     39.67 o 
 -15   7   7      497.42      576.22     51.54 o 
 -13   7   7      580.81      550.77     90.57 o 
 -11   7   7     1481.65     1355.31     52.41 o 
  -9   7   7        2.03        0.00     17.89 o 
  -7   7   7      588.14      629.40     35.53 o 
  -5   7   7      747.03      823.75     31.88 o 
  -3   7   7     1822.37     1802.11    101.37 o 
  -1   7   7     1930.33     1737.39     69.98 o 
   1   7   7     4202.28     3996.44    102.22 o 
   3   7   7     2091.06     2052.61     64.58 o 
   5   7   7     1690.92     1727.26     61.38 o 
   7   7   7     1088.36     1073.19     53.69 o 
   9   7   7      221.26      304.14     37.33 o 
  11   7   7        7.31       35.46     33.72 o 
  13   7   7        8.82       27.69     39.70 o 
  15   7   7        7.28       23.11     44.69 o 
 -16   8   7       42.82       39.47     60.31 o 
 -14   8   7      172.82      182.00     84.42 o 
 -12   8   7      604.50      596.01     63.81 o 
 -10   8   7     1907.26     1865.84     93.41 o 
  -8   8   7        9.94        0.00     24.15 o 
  -6   8   7      769.96      720.73     44.10 o 
  -4   8   7       45.02       37.20     22.67 o 
  -2   8   7      355.79      406.20     34.85 o 
   0   8   7      584.87      580.59     41.45 o 
   2   8   7      114.56       97.22     36.93 o 
   4   8   7     1099.78     1272.42     93.35 o 
   6   8   7      214.79      263.12     35.51 o 
   8   8   7       10.31       35.17     30.18 o 
  10   8   7       34.43       61.00     36.76 o 
  12   8   7        4.72       26.47     40.30 o 
  14   8   7       27.89       29.94     47.20 o 
 -15   9   7        3.68        0.00     41.34 o 
 -13   9   7       66.47       21.56     59.20 o 
 -11   9   7      190.13      155.73     46.78 o 
  -9   9   7      706.52      779.48     58.21 o 
  -7   9   7      798.22      773.99     94.31 o 
  -5   9   7      191.03      185.02     35.36 o 
  -3   9   7      938.97      938.79     85.57 o 
  -1   9   7       43.48       48.54     29.15 o 
   1   9   7      663.03      622.61     66.53 o 
   3   9   7     1617.67     1819.14     82.43 o 
   5   9   7       42.77       71.98     38.89 o 
   7   9   7        8.90       15.03     30.73 o 
   9   9   7        1.14        0.00     35.29 o 
  11   9   7       98.24       39.79     41.94 o 
  13   9   7        3.83       14.34     48.88 o 
 -12  10   7       50.82       70.85     50.58 o 
 -10  10   7      632.74      713.16     70.27 o 
  -8  10   7      992.55      982.72     67.02 o 
  -6  10   7      174.07      141.01     56.99 o 
  -4  10   7       12.80        0.00     31.84 o 
  -2  10   7       15.22        8.93     31.22 o 
   0  10   7       90.06       94.12     34.71 o 
   2  10   7     1859.61     1912.07    173.24 o 
   4  10   7      583.74      503.27    121.78 o 
   6  10   7      400.28      374.30     56.71 o 
   8  10   7       56.89       59.55     48.07 o 
  10  10   7       10.59       34.37     54.35 o 
 -11  11   7      122.92       72.97    133.00 o 
  -9  11   7      530.42      496.75    143.46 o 
  -7  11   7      314.78      228.50     83.39 o 
  -5  11   7      264.48      315.33     48.65 o 
  -3  11   7       28.53        0.00     36.83 o 
  -1  11   7      353.93      330.79     49.67 o 
   1  11   7      226.39      255.56     48.17 o 
   3  11   7      493.66      474.22     84.78 o 
   5  11   7      274.17      253.61     77.34 o 
   7  11   7      164.55      147.45     64.26 o 
   9  11   7        7.90       43.63     63.93 o 
 -10  12   7      131.65       17.35    133.27 o 
  -8  12   7      149.54        0.00     97.40 o 
  -6  12   7       59.11       57.54     87.24 o 
  -4  12   7        1.49       35.92     82.26 o 
  -2  12   7      372.97      487.64     60.71 o 
   0  12   7      234.97      102.12    101.23 o 
   2  12   7       71.41       88.05     55.91 o 
   4  12   7        1.75        0.00     59.53 o 
   6  12   7       14.68        0.00     63.89 o 
  -7  13   7       83.83      150.56    121.14 o 
  -5  13   7       28.67       62.08    112.41 o 
  -3  13   7       58.11       48.07    101.57 o 
  -1  13   7      281.89      325.34    120.02 o 
   1  13   7       17.67        0.00    103.31 o 
   3  13   7       18.27        0.00     74.74 o 
 -20   0   8        9.72       12.62     49.38 o 
 -18   0   8      180.78      287.48     50.36 o 
 -16   0   8     1705.57     1882.45     88.48 o 
 -14   0   8     6804.49     7020.99    183.72 o 
 -12   0   8     2080.81     1986.81     76.14 o 
 -10   0   8     1527.19     1708.81     83.10 o 
  -8   0   8    26218.54    29249.79    591.10 o 
  -6   0   8     8413.73     9030.47    197.28 o 
  -4   0   8    25029.48    26496.39    978.91 o 
  -2   0   8    14571.05    16372.89    296.22 o 
   0   0   8     6614.39     6175.05    119.66 o 
   2   0   8     4716.94     5203.03    106.33 o 
   4   0   8     4018.33     3874.22    103.81 o 
   6   0   8    29134.10    29996.63    545.30 o 
   8   0   8     1786.00     1424.57     53.66 o 
  10   0   8       52.31       26.75     23.29 o 
  12   0   8       10.71        0.00     28.66 o 
  14   0   8       45.92       45.34     37.04 o 
  16   0   8      100.83      184.39     52.08 o 
  18   0   8      121.46      173.59     67.04 o 
 -21   1   8        2.98       54.52     42.17 o 
 -19   1   8        2.40        0.00     29.66 o 
 -17   1   8      770.98      818.00     47.83 o 
 -15   1   8      197.34      233.14     28.40 o 
 -13   1   8     1598.10     1648.36     50.77 o 
 -11   1   8     5577.66     4989.51     94.33 o 
  -9   1   8     4391.60     4015.58     70.42 o 
  -7   1   8    38109.33    45495.43    634.78 o 
  -5   1   8    11991.88    12806.67    177.76 o 
  -3   1   8     8163.82     8130.55    109.40 o 
  -1   1   8      406.66      423.05     18.64 o 
   1   1   8     5679.59     5468.78     90.64 o 
   3   1   8     2199.30     1947.89     38.20 o 
   5   1   8    19864.73    18288.81    255.55 o 
   7   1   8       68.07       64.67     13.49 o 
   9   1   8      117.24      127.38     17.89 o 
  11   1   8      146.04      185.55     22.43 o 
  13   1   8       59.41       56.06     22.55 o 
  15   1   8        1.31        0.00     27.75 o 
  17   1   8      206.83      225.17     40.47 o 
 -20   2   8       45.80       29.79     39.01 o 
 -18   2   8      368.48      360.08     41.50 o 
 -16   2   8     1849.59     2048.84     86.28 o 
 -14   2   8     3375.23     3357.19     93.90 o 
 -12   2   8     1651.28     1736.50     56.29 o 
 -10   2   8    11128.05    11381.96    169.37 o 
  -8   2   8     8110.04     8545.20    155.20 o 
  -6   2   8       55.29      126.86     13.10 o 
  -4   2   8     9107.01     9104.68    129.32 o 
  -2   2   8    13859.42    13591.15    187.01 o 
   0   2   8     6149.75     5659.69    103.64 o 
   2   2   8      447.96      423.95     19.88 o 
   4   2   8     2369.43     2022.25     38.86 o 
   6   2   8      222.73      237.23     17.25 o 
   8   2   8        8.55        0.00     12.39 o 
  10   2   8     1307.89     1158.05     46.35 o 
  12   2   8      309.75      305.51     28.78 o 
  14   2   8      187.93      178.57     29.09 o 
  16   2   8      112.58      117.59     43.54 o 
 -19   3   8      211.27      157.67     38.49 o 
 -17   3   8     1090.92     1240.11     58.29 o 
 -15   3   8      102.48       98.98     26.91 o 
 -13   3   8     5224.70     5315.19    105.87 o 
 -11   3   8     8888.36     8742.00    139.30 o 
  -9   3   8     4158.45     3976.49     87.30 o 
  -7   3   8    12842.95    12993.55    175.37 o 
  -5   3   8     1056.68     1012.48     24.65 o 
  -3   3   8     1534.63     1292.45     27.87 o 
  -1   3   8     1973.07     2288.82     48.45 o 
   1   3   8    10815.39    10301.98    166.53 o 
   3   3   8     1175.57     1127.62     25.95 o 
   5   3   8       22.83       23.22     11.79 o 
   7   3   8       25.52        9.22     11.71 o 
   9   3   8      143.81      165.31     19.78 o 
  11   3   8      814.56      878.17     37.57 o 
  13   3   8      352.49      345.10     59.24 o 
  15   3   8      186.93      241.44     42.07 o 
  17   3   8      106.12       79.36     48.15 o 
 -20   4   8      427.14      393.00     57.11 o 
 -18   4   8      596.69      702.92     59.18 o 
 -16   4   8      518.35      480.11     41.71 o 
 -14   4   8       35.51       77.61     23.67 o 
 -12   4   8      260.11      322.93     28.98 o 
 -10   4   8     5873.22     5815.08    121.33 o 
  -8   4   8     9021.51     8725.53    126.32 o 
  -6   4   8     6794.82     7010.15    101.45 o 
  -4   4   8     2128.19     1784.92     46.23 o 
  -2   4   8     1897.45     2157.68     50.88 o 
   0   4   8     3124.76     2862.17     66.86 o 
   2   4   8     5428.61     4918.85     91.26 o 
   4   4   8     7747.53     7055.08    102.14 o 
   6   4   8      168.68      143.02     17.14 o 
   8   4   8      763.61      832.21     40.21 o 
  10   4   8      462.37      578.71     39.22 o 
  12   4   8      477.28      462.09     41.88 o 
  14   4   8      683.37      730.91     63.24 o 
  16   4   8       62.19      114.53     46.81 o 
 -19   5   8      134.10       73.57     39.66 o 
 -17   5   8      450.48      513.60     45.73 o 
 -15   5   8      920.88      971.73     49.74 o 
 -13   5   8      318.36      309.11     31.27 o 
 -11   5   8        6.07       15.22     16.54 o 
  -9   5   8     3175.13     2950.53     58.06 o 
  -7   5   8     6484.31     6135.41    113.39 o 
  -5   5   8     1217.15     1136.21     31.17 o 
  -3   5   8      185.60      143.88     25.16 o 
  -1   5   8     2227.95     1885.80     63.64 o 
   1   5   8       86.56      130.06     20.04 o 
   3   5   8      125.87      152.20     21.58 o 
   5   5   8     2120.27     1968.13     60.21 o 
   7   5   8     3514.47     3702.98     93.85 o 
   9   5   8       47.72       38.40     23.64 o 
  11   5   8       15.77       43.68     29.22 o 
  13   5   8      271.14      337.48     46.00 o 
  15   5   8      218.52      248.06     48.19 o 
 -18   6   8      119.00       87.36     40.71 o 
 -16   6   8      270.72      268.67     39.06 o 
 -14   6   8      710.01      842.71     50.38 o 
 -12   6   8      476.03      446.78     78.61 o 
 -10   6   8       19.45       31.67     17.94 o 
  -8   6   8      636.84      664.40     28.74 o 
  -6   6   8     2184.32     1882.17     45.82 o 
  -4   6   8     3680.51     3728.60     67.95 o 
   0   6   8      876.70      803.02     42.09 o 
   2   6   8      198.56      216.77     24.36 o 
   4   6   8        5.33        5.34     17.85 o 
   6   6   8      682.64      630.41     41.10 o 
   8   6   8       61.58       93.47     32.09 o 
  10   6   8      223.42      212.71     33.94 o 
  12   6   8      297.28      336.04     43.82 o 
  14   6   8       64.56      109.46     40.83 o 
 -17   7   8      263.19      263.37     48.36 o 
 -15   7   8      882.09      997.00     65.14 o 
 -13   7   8     1470.96     1536.34     64.88 o 
 -11   7   8      642.29      734.48     50.49 o 
  -9   7   8       11.15        2.28     18.64 o 
  -7   7   8       78.42       78.06     18.68 o 
  -5   7   8     3607.05     3554.63     87.98 o 
  -3   7   8     3058.93     2856.61     85.05 o 
  -1   7   8     1328.06     1358.09     90.73 o 
   1   7   8      149.42       68.98     22.34 o 
   3   7   8        3.59        0.00     20.18 o 
   5   7   8     1831.52     1708.72     62.87 o 
   7   7   8      888.49      980.18     52.90 o 
   9   7   8     1609.84     1386.69     65.68 o 
  11   7   8      134.15      113.17     38.10 o 
  13   7   8       55.67       50.87     39.90 o 
  15   7   8       32.40       84.60     71.80 o 
 -16   8   8      470.46      491.15     60.71 o 
 -14   8   8      559.68      627.56     56.04 o 
 -12   8   8      408.48      446.00     52.30 o 
 -10   8   8     1525.27     1542.25     84.74 o 
  -8   8   8        4.95       27.30     26.31 o 
  -6   8   8      208.49      233.99     46.64 o 
  -4   8   8      942.34      944.40     64.86 o 
  -2   8   8     2678.41     2640.94     76.98 o 
   0   8   8      819.22      726.74     46.04 o 
   2   8   8      487.34      519.12     61.28 o 
   4   8   8      351.47      311.32     35.59 o 
   6   8   8        1.70        9.03     25.44 o 
   8   8   8      232.80      265.58     40.37 o 
  10   8   8      341.32      246.13     45.68 o 
  12   8   8       60.18        0.00     42.79 o 
  14   8   8       55.87       80.23     71.62 o 
 -15   9   8        9.95        7.12     52.28 o 
 -13   9   8      354.14      408.51     67.18 o 
 -11   9   8      449.13      519.10     63.48 o 
  -9   9   8      492.52      508.98     90.24 o 
  -7   9   8      402.04      563.77     50.85 o 
  -5   9   8     1110.68     1182.07     77.96 o 
  -3   9   8      255.48      275.09     38.43 o 
  -1   9   8      269.69      208.12     34.34 o 
   1   9   8      491.10      502.04     62.78 o 
   3   9   8     2492.18     2673.43     89.98 o 
   5   9   8      938.99     1014.81     61.99 o 
   7   9   8       77.46       75.46     34.95 o 
   9   9   8       66.59      120.60     39.96 o 
  11   9   8      117.15      108.28     47.20 o 
 -12  10   8      112.96      102.06     50.11 o 
 -10  10   8      584.68      645.96     77.23 o 
  -8  10   8       77.92       95.23     40.12 o 
  -6  10   8     1560.82     1413.14     85.22 o 
  -4  10   8       68.05       57.05     33.77 o 
  -2  10   8        6.08        0.00     31.07 o 
   0  10   8      515.32      506.97     51.47 o 
   2  10   8      291.44      296.01     46.62 o 
   4  10   8      127.36      132.14     45.93 o 
   6  10   8       78.15       27.38     47.28 o 
   8  10   8      194.45      145.14     55.83 o 
  10  10   8        3.41        0.00     58.20 o 
 -11  11   8      141.06       55.35    122.81 o 
  -9  11   8      495.90      525.21     68.75 o 
  -7  11   8      217.35      118.12     60.29 o 
  -5  11   8       12.41       15.46     38.15 o 
  -3  11   8      222.18      314.03     50.64 o 
  -1  11   8      361.06      430.03     52.33 o 
   1  11   8      116.59      133.56     45.98 o 
   3  11   8      343.16      340.23     57.29 o 
   5  11   8       23.64        0.55     52.20 o 
   7  11   8      131.31        3.54     62.34 o 
   9  11   8        0.94       54.94     62.44 o 
 -10  12   8      253.37      208.45    157.78 o 
  -8  12   8       23.45       40.75    125.56 o 
  -6  12   8       86.03       94.06     85.17 o 
  -4  12   8      102.93       96.54     47.64 o 
  -2  12   8      149.89      231.15     52.59 o 
   0  12   8       50.75      124.16     54.66 o 
   2  12   8       54.96       78.49     53.78 o 
   4  12   8        5.56        0.00     57.51 o 
   6  12   8        4.73        6.51     64.11 o 
  -5  13   8        9.95       41.71    112.84 o 
  -3  13   8       62.33       47.52    108.80 o 
  -1  13   8       56.14        0.00    108.03 o 
   1  13   8       46.42        9.20     63.56 o 
   3  13   8        0.28        0.00     82.45 o 
 -21   1   9        5.79        0.00     42.53 o 
 -19   1   9       69.64       61.49     50.02 o 
 -17   1   9       98.02       60.13     29.77 o 
 -15   1   9      183.97      211.54     28.62 o 
 -13   1   9      240.46      304.22     27.12 o 
 -11   1   9      527.91      518.64     38.73 o 
  -9   1   9      114.07      128.91     16.43 o 
  -7   1   9       82.13       54.57     24.42 o 
  -5   1   9     1858.30     2232.15     54.45 o 
  -3   1   9    10812.61    12031.76    157.89 o 
  -1   1   9     1832.33     1893.27     39.14 o 
   1   1   9      221.68      238.08     12.46 o 
   3   1   9       95.86      104.66     10.98 o 
   5   1   9      626.53      830.80     27.51 o 
   7   1   9      614.50      597.47     34.53 o 
   9   1   9        1.27       17.68     15.77 o 
  11   1   9       56.08       70.68     20.63 o 
  13   1   9      352.35      402.15     39.82 o 
  15   1   9       18.13        0.00     28.62 o 
  17   1   9        3.47        0.00     46.21 o 
 -20   2   9       27.52        0.00     38.30 o 
 -18   2   9      158.29      165.25     36.20 o 
 -16   2   9      166.85      175.85     30.32 o 
 -14   2   9      943.50     1003.55     45.93 o 
 -12   2   9      843.40      916.77     39.49 o 
 -10   2   9      241.07      227.51     23.34 o 
  -8   2   9      105.81       45.17     19.62 o 
  -6   2   9      771.30      868.40     30.31 o 
  -4   2   9      282.02      340.02     14.91 o 
  -2   2   9     1275.57     1129.68     24.24 o 
   0   2   9       82.47       92.72      8.83 o 
   2   2   9     1543.34     1609.17     37.36 o 
   4   2   9        6.20       38.01     10.18 o 
   6   2   9       12.40       21.27     12.20 o 
   8   2   9      390.89      480.93     27.61 o 
  10   2   9       17.54       13.94     17.55 o 
  12   2   9       73.96      105.74     23.57 o 
  14   2   9       91.29       33.80     34.48 o 
  16   2   9        5.19        0.00     38.77 o 
 -19   3   9        6.40        0.00     31.89 o 
 -17   3   9       10.08        0.00     25.42 o 
 -15   3   9        8.37        0.00     22.05 o 
 -13   3   9     7005.50     6867.83    127.50 o 
 -11   3   9      256.77      277.31     25.59 o 
  -9   3   9     1915.04     1884.89     44.65 o 
  -7   3   9      426.58      517.38     20.80 o 
  -5   3   9       29.77       38.04      9.51 o 
  -3   3   9      186.62      272.71     13.57 o 
  -1   3   9      168.93      121.02     14.01 o 
   1   3   9      231.00      230.29     17.66 o 
   3   3   9      405.36      355.20     16.20 o 
   5   3   9       52.78       42.74     11.56 o 
   7   3   9     1183.11     1172.58     34.45 o 
   9   3   9      127.65      175.03     23.21 o 
  11   3   9        0.38        8.89     23.23 o 
  13   3   9        5.80       47.42     30.43 o 
  15   3   9      134.34      104.96     40.47 o 
  17   3   9       40.45       36.03     53.14 o 
 -20   4   9       28.31       16.05     39.55 o 
 -18   4   9        1.97       17.22     32.59 o 
 -16   4   9      137.30      111.00     29.95 o 
 -14   4   9      336.00      401.27     34.25 o 
 -12   4   9      216.62      281.93     28.23 o 
 -10   4   9      187.53      182.11     22.86 o 
  -8   4   9       87.90      107.79     14.66 o 
  -6   4   9     3388.10     3112.80     54.30 o 
  -4   4   9      102.12      109.97     11.26 o 
  -2   4   9     3114.92     2900.15     65.60 o 
   0   4   9     2352.44     2267.86     74.93 o 
   2   4   9     1273.68     1194.93     37.59 o 
   4   4   9      120.79      108.28     17.67 o 
   6   4   9     1037.52     1064.27     41.81 o 
   8   4   9       43.84       42.09     19.94 o 
  10   4   9      458.28      488.75     38.05 o 
  12   4   9       34.18        4.21     28.63 o 
  14   4   9       95.43       52.42     34.78 o 
  16   4   9       17.19       22.69     47.89 o 
 -19   5   9       48.86      114.87     43.29 o 
 -17   5   9       17.67       76.64     32.66 o 
 -15   5   9     1090.86     1047.98     51.44 o 
 -13   5   9     1895.23     1981.26     60.60 o 
 -11   5   9      937.67      952.52     39.03 o 
  -9   5   9      342.27      402.04     26.26 o 
  -7   5   9      361.53      305.66     19.53 o 
  -5   5   9      676.85      645.66     23.02 o 
  -3   5   9      139.08      119.69     16.37 o 
  -1   5   9     7672.13     8183.55    171.85 o 
   1   5   9     1255.59     1235.30     45.00 o 
   3   5   9      806.29      868.64     50.38 o 
   5   5   9      207.60      188.41     25.21 o 
   7   5   9      179.78      122.47     25.75 o 
   9   5   9      240.49      282.68     34.38 o 
  11   5   9       84.98       56.89     29.24 o 
  13   5   9      127.97      141.33     37.14 o 
  15   5   9       41.10       20.07     41.44 o 
 -18   6   9      176.98      183.66     46.57 o 
 -16   6   9       46.66       89.90     32.07 o 
 -14   6   9     1630.89     1751.33     63.00 o 
 -12   6   9       11.06        8.12     22.11 o 
 -10   6   9      237.55      253.27     25.06 o 
  -8   6   9     1761.39     1771.29     49.70 o 
  -6   6   9      606.41      586.61     28.93 o 
  -4   6   9     3717.14     3170.22    163.47 o 
  -2   6   9      350.74      216.87     73.73 o 
   0   6   9      390.66      346.15     43.15 o 
   2   6   9      288.88      260.88     28.07 o 
   4   6   9      131.11       98.07     22.85 o 
   6   6   9      194.82      182.11     29.15 o 
   8   6   9       38.29       61.09     24.88 o 
  10   6   9      367.87      423.87     43.90 o 
  12   6   9       81.50      102.40     34.83 o 
  14   6   9        3.54       44.02     40.82 o 
 -17   7   9      242.58      278.57     49.82 o 
 -15   7   9      310.21      337.21     46.07 o 
 -13   7   9      947.68      982.02     61.14 o 
 -11   7   9      101.76      108.50     27.37 o 
  -9   7   9      194.72      207.76     26.67 o 
  -7   7   9      151.13      180.42     26.86 o 
  -5   7   9      287.39      376.90     33.07 o 
  -3   7   9     1790.81     1783.03    117.63 o 
  -1   7   9     3925.51     3951.72    103.45 o 
   1   7   9      294.58      266.02     42.32 o 
   3   7   9      102.91      106.49     24.17 o 
   5   7   9     1076.66     1176.11     72.39 o 
   7   7   9      466.95      402.45     41.04 o 
   9   7   9      155.16      145.66     36.26 o 
  11   7   9        6.52        7.60     31.98 o 
  13   7   9       58.37      116.25     42.86 o 
 -16   8   9       15.47        0.00     40.63 o 
 -14   8   9      159.73      257.76     41.90 o 
 -12   8   9      197.13      234.61     64.12 o 
 -10   8   9      969.89     1073.91     63.26 o 
  -8   8   9      137.25      161.85     35.32 o 
  -6   8   9     1456.23     1637.00     63.01 o 
  -4   8   9     1028.05     1020.44     53.14 o 
  -2   8   9      597.55      578.93     42.53 o 
   0   8   9      139.72      127.25     29.02 o 
   2   8   9       52.35       50.20     36.25 o 
   4   8   9     1982.79     1920.38     72.89 o 
   6   8   9      266.08      295.34     38.20 o 
   8   8   9      581.61      576.72     51.78 o 
  10   8   9       30.31       31.71     36.65 o 
  12   8   9        8.75        0.00     40.13 o 
 -15   9   9        2.02        4.39     57.35 o 
 -13   9   9      147.71      178.53     72.97 o 
 -11   9   9       67.25      121.72     47.51 o 
  -9   9   9      521.77      593.30     59.97 o 
  -7   9   9      450.62      461.31     47.54 o 
  -5   9   9     1172.47      993.34     61.83 o 
  -3   9   9     1653.71     1781.51     68.54 o 
  -1   9   9        6.08        0.00     30.28 o 
   1   9   9      703.66      640.27     82.99 o 
   3   9   9     1262.89     1236.62     65.00 o 
   5   9   9      646.09      653.41     72.31 o 
   7   9   9      262.00      397.08     46.36 o 
   9   9   9      100.56      159.05     41.89 o 
  11   9   9        0.61        5.43     45.29 o 
 -14  10   9        0.65        0.00     55.97 o 
 -12  10   9       83.62       28.06     48.97 o 
 -10  10   9      234.63      352.18     57.75 o 
  -8  10   9     1431.99     1337.40     87.09 o 
  -6  10   9      355.31      337.67     60.21 o 
  -4  10   9      452.88      465.80     52.87 o 
  -2  10   9      144.29      160.25     40.49 o 
   0  10   9      659.85      644.04     60.27 o 
   2  10   9       81.52      103.27     41.92 o 
   4  10   9      299.70      289.48     73.37 o 
   6  10   9      535.88      327.87     79.21 o 
   8  10   9       76.82       71.41     57.01 o 
  10  10   9        0.37       14.78     56.00 o 
 -11  11   9      274.82      351.73     64.43 o 
  -9  11   9       39.89       56.69     47.93 o 
  -7  11   9      694.43      641.06     61.56 o 
  -5  11   9      482.85      492.53     68.60 o 
  -3  11   9        8.02       63.08     38.78 o 
  -1  11   9      153.60      154.72     44.02 o 
   1  11   9      433.28      579.55     62.60 o 
   3  11   9      261.87      319.22     58.84 o 
   5  11   9        8.21        0.00     50.25 o 
   7  11   9       12.95        0.00     57.99 o 
 -10  12   9       88.96       64.16    146.22 o 
  -8  12   9      210.96      142.36    141.81 o 
  -6  12   9      108.55      154.26     51.06 o 
  -4  12   9      145.80      287.15     66.02 o 
  -2  12   9       45.51      120.28     50.73 o 
   0  12   9       26.93       86.51     51.85 o 
   2  12   9       86.13       50.57     55.72 o 
   4  12   9        7.98       21.34     63.13 o 
   6  12   9       23.84       82.08     75.76 o 
  -5  13   9      120.33      237.64    115.95 o 
  -3  13   9      196.34      198.93    119.94 o 
  -1  13   9        2.28        0.00     63.60 o 
   1  13   9       77.47       58.19     73.04 o 
 -20   0  10       39.76       43.71     56.44 o 
 -18   0  10       12.10       22.87     43.98 o 
 -16   0  10      322.89      259.51     45.21 o 
 -14   0  10     4625.01     4508.47    135.18 o 
 -12   0  10     3119.41     2903.85     95.66 o 
 -10   0  10     1966.89     1718.73     65.06 o 
  -8   0  10     7842.33     8633.25    197.25 o 
  -6   0  10    14479.15    11898.67    302.62 o 
  -4   0  10    34102.39    41462.42    733.71 o 
  -2   0  10    20426.13    21820.19    448.70 o 
   0   0  10    28537.94    29985.71    534.52 o 
   2   0  10      341.82      410.06     24.73 o 
   4   0  10      186.76      111.79     22.10 o 
   6   0  10     4414.22     3792.46     99.16 o 
   8   0  10     4090.11     3676.43    100.63 o 
  10   0  10      260.37      305.16     38.98 o 
  12   0  10        5.47        0.00     29.63 o 
  14   0  10       20.35       13.19     39.72 o 
  16   0  10       52.40        0.00     45.86 o 
 -21   1  10      214.18       77.30     46.01 o 
 -19   1  10      120.97       85.57     35.52 o 
 -17   1  10       16.57       19.25     28.93 o 
 -15   1  10     1720.96     1716.34     59.03 o 
 -13   1  10      504.62      575.04     35.46 o 
 -11   1  10     1982.39     1930.73     54.59 o 
  -9   1  10      184.56      139.46     17.49 o 
  -7   1  10     2330.67     2026.23     58.27 o 
  -5   1  10    65916.42    78222.91   1076.02 o 
  -3   1  10     8830.13     9447.63    150.19 o 
  -1   1  10     7585.45     7346.90    141.90 o 
   1   1  10      486.63      429.98     20.05 o 
   3   1  10     9727.94     8823.19    130.87 o 
   5   1  10      499.31      487.03     21.83 o 
   7   1  10     7080.80     6760.03    105.09 o 
   9   1  10     2736.40     2604.26     64.45 o 
  11   1  10       11.01       30.70     20.28 o 
  13   1  10       69.72       51.27     26.65 o 
  15   1  10       21.74       27.37     41.70 o 
  17   1  10       12.60       37.75     55.50 o 
 -20   2  10       26.37       40.27     38.65 o 
 -18   2  10      168.20      159.35     34.73 o 
 -16   2  10      729.95      844.98     47.56 o 
 -14   2  10     1044.66     1121.40     47.87 o 
 -12   2  10     1408.98     1338.08     52.36 o 
 -10   2  10     3456.67     3356.88     71.48 o 
  -8   2  10     2880.98     2735.31     67.65 o 
  -6   2  10     5601.21     5955.75     92.86 o 
  -4   2  10    12707.75    14026.28    184.35 o 
  -2   2  10    18021.53    18428.40    236.50 o 
   0   2  10     1675.26     1503.95     29.82 o 
   2   2  10     1167.92     1137.88     26.59 o 
   4   2  10     1286.53     1093.72     28.73 o 
   6   2  10     2127.44     2045.62     44.31 o 
   8   2  10     2060.67     1860.00     48.13 o 
  10   2  10      459.71      457.66     29.41 o 
  12   2  10      238.84      314.66     38.14 o 
  14   2  10       55.79       43.19     36.15 o 
  16   2  10       80.73       46.49     60.17 o 
 -19   3  10      294.93      286.08     43.59 o 
 -17   3  10      220.57      249.40     36.35 o 
 -15   3  10      994.71     1077.92     50.93 o 
 -13   3  10      133.28      159.32     25.79 o 
 -11   3  10     1132.47     1143.13     42.54 o 
  -9   3  10     9027.25     8630.87    221.09 o 
  -7   3  10     2315.72     2098.88     41.70 o 
  -5   3  10     8300.34     8113.03    120.00 o 
  -3   3  10     5893.88     6071.94     87.46 o 
  -1   3  10     4143.18     3526.41     69.32 o 
   1   3  10      689.00      585.48     26.87 o 
   3   3  10     3375.79     3144.80     53.15 o 
   5   3  10      645.97      642.26     24.52 o 
   7   3  10      716.02      591.99     40.29 o 
   9   3  10      448.41      519.67     36.46 o 
  11   3  10      430.30      409.22     38.79 o 
  13   3  10      278.64      179.48     51.65 o 
  15   3  10       68.38       38.95     40.21 o 
 -20   4  10      186.80      160.65     44.39 o 
 -18   4  10      117.26      157.33     36.03 o 
 -16   4  10       99.07      164.87     31.14 o 
 -14   4  10     1848.48     1899.60     61.48 o 
 -12   4  10     1690.88     1478.84     92.15 o 
 -10   4  10     5392.75     5337.88     93.85 o 
  -8   4  10     8043.76     7928.25    127.75 o 
  -6   4  10     6682.44     6212.74     93.06 o 
  -4   4  10      414.77      524.67     24.83 o 
  -2   4  10      269.97      248.97     18.90 o 
   0   4  10    13587.13    14174.91    273.64 o 
   2   4  10    10383.40     9682.35    164.25 o 
   4   4  10     2069.55     1907.85     51.50 o 
   6   4  10       39.48        9.31     16.70 o 
   8   4  10        4.20        0.00     19.03 o 
  10   4  10        3.79       14.05     25.70 o 
  12   4  10      161.62      120.13     34.18 o 
  14   4  10      159.48      197.82     43.24 o 
  16   4  10       26.99        0.00     53.76 o 
 -19   5  10       32.30        0.00     39.91 o 
 -17   5  10       85.11       47.82     34.34 o 
 -15   5  10       14.05       25.46     27.10 o 
 -13   5  10      439.51      473.62     44.00 o 
 -11   5  10    10968.11    10971.00    181.51 o 
  -9   5  10     5970.04     6046.51    102.80 o 
  -7   5  10     3267.45     3126.96     57.50 o 
  -5   5  10     1003.90      903.60     27.29 o 
  -3   5  10     9237.61     9276.31    168.52 o 
  -1   5  10     7451.55     7316.81    158.39 o 
   1   5  10     1410.45     1469.01     83.18 o 
   3   5  10     1016.61     1017.76     49.37 o 
   5   5  10      114.23      115.80     24.00 o 
   7   5  10       31.98       43.41     23.41 o 
   9   5  10        3.47        3.90     23.72 o 
  11   5  10        1.76       34.16     30.11 o 
  13   5  10       68.84       98.69     37.99 o 
  15   5  10       24.44       11.74     45.57 o 
 -18   6  10       32.44       54.83     40.06 o 
 -16   6  10       55.92       12.54     31.09 o 
 -14   6  10     3702.73     3865.06    115.21 o 
 -12   6  10     2570.79     2634.11     69.61 o 
 -10   6  10      286.80      299.43     29.10 o 
  -8   6  10     2047.68     2008.54     50.26 o 
  -6   6  10     2001.28     2094.72     69.72 o 
  -4   6  10     3802.03     3632.48    183.50 o 
  -2   6  10     1474.30     1585.18     66.89 o 
   0   6  10     4146.53     3937.59     93.70 o 
   2   6  10     2901.10     2933.36     79.36 o 
   4   6  10       59.22       59.04     22.60 o 
   6   6  10      605.55      568.48     42.86 o 
   8   6  10        7.02       16.23     26.00 o 
  10   6  10       10.14       49.29     30.83 o 
  12   6  10       11.51       47.01     36.24 o 
  14   6  10        4.45        0.00     42.62 o 
 -17   7  10      402.27      508.86     57.44 o 
 -15   7  10      659.99      567.00     78.97 o 
 -13   7  10      935.48      971.01     55.50 o 
 -11   7  10     1538.08     1656.46     68.65 o 
  -9   7  10       52.15       14.69     26.86 o 
  -7   7  10     1895.05     1811.92     83.71 o 
  -5   7  10     4217.65     4366.98    104.12 o 
  -3   7  10     3399.02     3151.61     97.69 o 
  -1   7  10     1642.78     1573.37     82.11 o 
   1   7  10        3.47        6.70     20.95 o 
   3   7  10       12.38        0.00     28.63 o 
   5   7  10      439.30      501.37     40.87 o 
   7   7  10        9.78        0.00     26.36 o 
   9   7  10      519.83      546.47     48.48 o 
  11   7  10        5.34        0.00     33.43 o 
  13   7  10        2.64       84.91     42.51 o 
 -16   8  10      757.81      833.89     91.48 o 
 -14   8  10      176.46      140.74     52.46 o 
 -12   8  10       17.79       57.47     42.44 o 
 -10   8  10      797.67     1044.78     63.87 o 
  -8   8  10      561.56      645.71     53.97 o 
  -6   8  10        4.76        3.72     25.51 o 
  -4   8  10     3194.21     3222.22     88.66 o 
  -2   8  10     2363.24     2113.46    199.77 o 
   0   8  10       80.70       70.95     26.16 o 
   2   8  10       30.81       53.68     35.58 o 
   4   8  10      757.47      897.32     53.60 o 
   6   8  10      523.88      611.20     49.61 o 
   8   8  10       20.60       76.08     34.81 o 
  10   8  10       55.30       33.32     39.48 o 
  12   8  10       71.47       16.20     47.23 o 
 -15   9  10       14.73       43.25     58.23 o 
 -13   9  10       75.29       62.48     77.24 o 
 -11   9  10       70.48       52.11     44.18 o 
  -9   9  10      658.92      645.87     78.89 o 
  -7   9  10     2999.22     3019.29    129.61 o 
  -5   9  10       29.27       56.49     29.87 o 
  -3   9  10       27.62       29.04     28.32 o 
  -1   9  10       28.89       42.42     30.78 o 
   1   9  10     1369.20     1476.59     71.56 o 
   3   9  10      507.26      629.70     76.29 o 
   5   9  10      742.48      652.77     65.64 o 
   7   9  10      124.80      115.36     42.34 o 
   9   9  10        0.60        0.00     39.61 o 
  11   9  10       92.72       69.85     47.48 o 
 -14  10  10        1.83        0.00     59.77 o 
 -12  10  10       46.44       99.80     57.68 o 
 -10  10  10      415.54      520.95     65.56 o 
  -8  10  10     1584.69     1435.90     88.45 o 
  -6  10  10      218.60      212.07     43.89 o 
  -4  10  10       22.10       51.32     41.73 o 
  -2  10  10      387.58      438.41     53.21 o 
   0  10  10      966.58      957.70    100.12 o 
   2  10  10      181.16      151.25     69.12 o 
   4  10  10      151.38      181.41     50.60 o 
   6  10  10      181.66      167.13     62.64 o 
   8  10  10       25.08        0.00     55.92 o 
  10  10  10        3.37       22.90     65.05 o 
 -11  11  10      257.60      315.84     75.45 o 
  -9  11  10      187.17      256.66     58.16 o 
  -7  11  10      249.33      229.31     60.28 o 
  -5  11  10       50.40       93.13     43.40 o 
  -3  11  10      213.33      265.54     53.79 o 
  -1  11  10      436.81      426.39     54.46 o 
   1  11  10       95.20      129.39     49.59 o 
   3  11  10      147.76       83.51     49.38 o 
   5  11  10      223.27      120.43     61.48 o 
   7  11  10       23.33       59.70     60.91 o 
 -10  12  10        3.03      169.07    144.84 o 
  -8  12  10      164.72      119.62     54.09 o 
  -6  12  10       84.12      124.08     49.65 o 
  -4  12  10      446.54      444.14     61.82 o 
  -2  12  10        9.90       16.54     44.95 o 
   0  12  10       71.53       60.45     54.89 o 
   2  12  10       86.83      110.99     59.59 o 
   4  12  10        9.42       27.66     64.07 o 
  -5  13  10       58.73      103.50    119.08 o 
  -3  13  10       28.70       98.53     57.56 o 
  -1  13  10       31.40       39.46     73.32 o 
 -21   1  11       47.81        0.00     41.29 o 
 -19   1  11        5.53       20.56     35.51 o 
 -17   1  11        5.74       18.99     28.07 o 
 -15   1  11       41.66       42.86     24.65 o 
 -13   1  11       62.14       72.35     23.20 o 
 -11   1  11       75.09      111.84     21.53 o 
  -9   1  11     1419.24     1512.07     44.56 o 
  -7   1  11     6404.96     6908.48    114.84 o 
  -5   1  11      366.23      325.89     17.31 o 
  -3   1  11     1133.84     1279.19     33.25 o 
  -1   1  11     2768.19     2928.84     48.69 o 
   1   1  11     1625.57     1537.20     43.88 o 
   3   1  11      176.14      289.41     21.22 o 
   5   1  11       68.41       91.69     14.30 o 
   7   1  11      380.33      478.42     25.82 o 
   9   1  11       22.67       76.77     19.47 o 
  11   1  11        1.45       26.15     21.71 o 
  13   1  11        0.47        0.00     33.97 o 
  15   1  11       30.57       27.60     40.60 o 
 -20   2  11       25.12       23.82     39.05 o 
 -18   2  11        8.10       25.78     30.86 o 
 -16   2  11        3.57        0.00     22.82 o 
 -14   2  11      494.14      476.07     35.70 o 
 -12   2  11     1398.42     1604.57     51.35 o 
 -10   2  11      224.48      204.19     27.65 o 
  -8   2  11     1024.12     1075.76     32.01 o 
  -6   2  11       64.13      118.20     13.80 o 
  -4   2  11     2329.44     2327.61     42.33 o 
  -2   2  11     1502.56     1545.61     31.56 o 
   0   2  11      474.87      557.87     25.29 o 
   2   2  11        0.57        0.00      9.28 o 
   4   2  11       85.15       57.30     12.42 o 
   6   2  11      755.59      631.17     31.83 o 
   8   2  11     1092.71     1086.34     42.96 o 
  10   2  11       85.38       72.05     26.72 o 
  12   2  11       46.83       67.54     31.09 o 
  14   2  11       31.11        5.81     37.75 o 
  16   2  11        0.23       33.91     52.02 o 
 -19   3  11        3.04        5.69     33.68 o 
 -17   3  11       42.20        0.00     28.19 o 
 -15   3  11        0.33        0.00     21.34 o 
 -13   3  11       24.69       45.38     22.77 o 
 -11   3  11     6277.25     6051.02    140.52 o 
  -9   3  11     1382.55     1421.46     45.45 o 
  -7   3  11     2086.30     1912.01     40.06 o 
  -5   3  11      269.98      311.83     17.64 o 
  -3   3  11     1151.56     1149.91     27.42 o 
  -1   3  11       83.15       96.43     10.66 o 
   1   3  11    17453.37    17943.65    253.76 o 
   3   3  11      473.83      415.99     33.48 o 
   5   3  11       91.98      105.74     18.79 o 
   7   3  11      241.00      233.77     26.74 o 
   9   3  11      181.61      138.74     28.22 o 
  11   3  11        0.63        2.66     28.62 o 
  13   3  11      110.57       70.92     37.86 o 
  15   3  11        3.82        0.00     44.13 o 
 -20   4  11       66.75       71.40     42.02 o 
 -18   4  11       13.88       48.10     32.86 o 
 -16   4  11       21.95       27.54     26.89 o 
 -14   4  11      194.80      177.98     29.35 o 
 -12   4  11     4690.18     4609.63    123.42 o 
 -10   4  11     6120.28     5526.54    103.86 o 
  -8   4  11      213.34      200.10     19.11 o 
  -6   4  11        5.09        0.00     11.32 o 
  -4   4  11      734.37      679.67     23.73 o 
  -2   4  11     3065.91     3015.07     75.34 o 
   0   4  11      447.37      430.12     27.13 o 
   2   4  11     1326.38     1473.58     44.69 o 
   4   4  11      516.31      445.44     28.80 o 
   6   4  11      187.30      233.70     25.59 o 
   8   4  11       23.45       34.87     25.31 o 
  10   4  11       27.41        2.42     26.29 o 
  12   4  11       11.93       50.26     35.11 o 
  14   4  11        7.43        2.75     39.33 o 
 -19   5  11        0.65        0.00     39.64 o 
 -17   5  11       72.45       53.25     31.69 o 
 -15   5  11        6.07        0.00     26.39 o 
 -13   5  11      496.87      539.04     38.00 o 
 -11   5  11    11380.51    10836.86    180.11 o 
  -9   5  11       54.57       90.85     20.02 o 
  -7   5  11      828.47      950.36     30.67 o 
  -5   5  11      275.81      269.18     22.19 o 
  -3   5  11      548.82      484.54     35.07 o 
  -1   5  11       31.77       12.67     17.04 o 
   1   5  11     2009.24     1964.14     63.69 o 
   3   5  11     1637.76     1560.88     54.29 o 
   5   5  11       12.34       17.58     20.27 o 
   7   5  11        2.60       31.66     23.60 o 
   9   5  11        0.56        8.47     26.22 o 
  11   5  11      111.65      122.54     36.83 o 
  13   5  11        7.71       59.34     38.18 o 
  15   5  11       18.42       38.58     55.00 o 
 -18   6  11      165.69      123.37     49.47 o 
 -16   6  11        4.68       37.61     39.99 o 
 -14   6  11      245.90      366.80     41.35 o 
 -12   6  11       45.72        9.28     26.21 o 
 -10   6  11       55.03       50.08     26.79 o 
  -8   6  11      440.23      516.28     41.57 o 
  -6   6  11     1709.40     1555.14     57.68 o 
  -4   6  11      748.51      705.96     43.04 o 
  -2   6  11        7.85       17.24     26.92 o 
   0   6  11     2206.37     2184.68     92.06 o 
   2   6  11     1518.78     1515.21     63.15 o 
   4   6  11      649.26      676.86     42.22 o 
   6   6  11      266.31      306.41     34.91 o 
   8   6  11      820.12      835.47     53.72 o 
  10   6  11      178.83      194.43     39.73 o 
  12   6  11        8.77       45.19     37.93 o 
  14   6  11        2.58        0.00     43.10 o 
 -17   7  11       93.93       89.91     44.23 o 
 -15   7  11       86.65      130.32     40.66 o 
 -13   7  11      193.01      281.19     50.41 o 
 -11   7  11      606.89      709.07     61.53 o 
  -9   7  11     1092.55      996.48     66.94 o 
  -7   7  11        4.28       20.74     22.76 o 
  -5   7  11     1156.31     1130.41     58.35 o 
  -3   7  11     2803.34     2787.72     99.22 o 
  -1   7  11      725.15      646.57     46.98 o 
   1   7  11      265.24      279.40     32.61 o 
   3   7  11      126.20      119.37     27.60 o 
   5   7  11     2129.12     2091.67     73.09 o 
   7   7  11     1499.72     1486.92     68.23 o 
   9   7  11       44.18       45.32     31.21 o 
  11   7  11       92.68       88.19     36.75 o 
  13   7  11        2.35       27.36     42.92 o 
 -16   8  11      216.24      225.76     91.13 o 
 -14   8  11       38.71      130.35     52.97 o 
 -12   8  11       60.64        3.72     39.73 o 
 -10   8  11        8.09        0.00     30.25 o 
  -8   8  11        7.06        0.00     28.40 o 
  -6   8  11     1470.97     1669.14     70.35 o 
  -4   8  11       52.44       40.54     27.41 o 
  -2   8  11     1655.71     1577.24    204.37 o 
   0   8  11      218.00      200.40     41.34 o 
   2   8  11      995.21      809.77     97.57 o 
   4   8  11       12.05       13.83     28.45 o 
   6   8  11       16.44        0.28     30.49 o 
   8   8  11      482.65      435.69     50.63 o 
  10   8  11       19.83        0.00     38.97 o 
  12   8  11       40.56        2.15     44.11 o 
 -15   9  11        1.08       33.06     54.52 o 
 -13   9  11      210.65      260.31     69.53 o 
 -11   9  11      588.93      640.25     74.82 o 
  -9   9  11      470.82      512.38     62.09 o 
  -7   9  11       10.12        5.10     33.57 o 
  -5   9  11      412.63      433.66     42.95 o 
  -3   9  11      237.23      222.61     39.95 o 
  -1   9  11      220.39      262.81     40.95 o 
   1   9  11     1052.55     1087.18     75.45 o 
   3   9  11      138.43      131.01     40.53 o 
   5   9  11        8.84       55.54     34.83 o 
   7   9  11       29.18       50.57     40.54 o 
   9   9  11       98.71        0.18     45.29 o 
  11   9  11      105.09       61.02     78.28 o 
 -14  10  11        9.33       31.41     65.02 o 
 -12  10  11      105.49      155.69     90.18 o 
 -10  10  11      707.75      793.78     76.74 o 
  -8  10  11      178.52      252.53     51.02 o 
  -6  10  11        7.71       14.94     36.35 o 
  -4  10  11      249.03      204.42     53.50 o 
  -2  10  11      765.60      875.36     93.21 o 
   0  10  11      441.04      355.16     54.29 o 
   2  10  11      434.97      372.99     65.49 o 
   4  10  11       40.86       72.15     45.29 o 
   6  10  11        9.08        0.00     49.24 o 
   8  10  11       10.12        0.00     46.93 o 
 -11  11  11       19.84        0.00     97.48 o 
  -9  11  11      274.72      418.54     65.88 o 
  -7  11  11      237.61      269.34     57.42 o 
  -5  11  11        1.61       13.22     39.32 o 
  -3  11  11       48.24        0.00     41.04 o 
  -1  11  11      775.34      760.96     68.29 o 
   1  11  11      114.61      191.29     51.89 o 
   3  11  11      292.63      344.57     79.40 o 
   5  11  11        1.97       32.08     56.05 o 
   7  11  11       11.96        0.00     56.27 o 
  -8  12  11       39.12       30.54     51.08 o 
  -6  12  11      221.49      246.05     83.76 o 
  -4  12  11      341.23      327.23     57.25 o 
  -2  12  11      258.50      279.88     56.04 o 
   0  12  11      153.95      165.94     60.99 o 
   2  12  11        2.57        0.00     60.96 o 
   4  12  11       35.40       16.90     67.54 o 
 -20   0  12       58.98        7.04     58.75 o 
 -18   0  12      239.03      301.69     84.09 o 
 -16   0  12     1115.00      961.15     75.26 o 
 -14   0  12     1170.83     1315.49     73.42 o 
 -12   0  12      378.52      356.92     41.76 o 
 -10   0  12      766.40      772.79     48.54 o 
  -8   0  12     2305.05     2627.35    109.46 o 
  -6   0  12     6084.96     3425.08    141.26 o 
  -4   0  12     6310.93     6370.10    130.43 o 
  -2   0  12     7626.38     8387.01    187.48 o 
   0   0  12     2881.90     2706.77     74.25 o 
   2   0  12     1152.79     1118.34     40.70 o 
   4   0  12     4638.10     4372.20    102.15 o 
   6   0  12     3072.48     2674.07     77.49 o 
   8   0  12       77.90       20.42     26.93 o 
  10   0  12      162.49      211.81     36.01 o 
  12   0  12      363.65      323.20     48.41 o 
  14   0  12      198.11      141.49     95.04 o 
  16   0  12       88.08       20.78    111.70 o 
 -21   1  12        2.67       19.16     71.06 o 
 -19   1  12      200.12      144.04     43.22 o 
 -17   1  12     1667.32     1641.44     75.02 o 
 -15   1  12      481.44      506.72     37.71 o 
 -13   1  12      746.39      751.16     40.10 o 
 -11   1  12     1095.54     1228.87     44.19 o 
  -9   1  12     2417.90     2187.89    126.65 o 
  -7   1  12     7353.13     7587.39    124.52 o 
  -5   1  12      422.05      484.35     20.51 o 
  -3   1  12    13234.72    13667.73    213.48 o 
  -1   1  12    14027.96    15342.11    201.62 o 
   1   1  12     5697.96     5174.92     82.37 o 
   3   1  12      351.47      295.01     19.55 o 
   5   1  12     2026.43     2035.67     54.89 o 
   7   1  12       65.15       19.47     17.19 o 
   9   1  12      730.14      741.76     38.97 o 
  11   1  12      756.64      733.22     48.36 o 
  13   1  12      193.92      218.88     44.58 o 
  15   1  12      116.27       83.44     45.24 o 
 -20   2  12       15.87       17.33     40.51 o 
 -18   2  12      556.34      548.56     48.08 o 
 -16   2  12      104.20      110.90     30.25 o 
 -14   2  12      144.89      175.48     27.97 o 
 -12   2  12     3631.50     3442.51     78.51 o 
 -10   2  12       17.87       13.95     14.06 o 
  -8   2  12     2044.53     1820.39     46.73 o 
  -6   2  12     5252.26     5664.20     97.13 o 
  -4   2  12    14593.59    14732.41    195.00 o 
  -2   2  12     5600.89     5318.93     79.25 o 
   0   2  12      875.34      765.20     29.74 o 
   2   2  12    13223.41    13089.80    206.78 o 
   4   2  12     1699.23     1451.47     40.60 o 
   6   2  12     3128.05     3167.66     60.94 o 
   8   2  12      378.85      279.90     31.23 o 
  10   2  12      496.80      469.01     39.84 o 
  12   2  12      200.60      226.24     38.39 o 
  14   2  12        8.45       24.16     39.44 o 
  16   2  12       37.75       93.60     62.61 o 
 -19   3  12      272.16      263.80     62.68 o 
 -17   3  12       93.95       90.45     31.32 o 
 -15   3  12      139.97      222.92     32.04 o 
 -13   3  12      150.56      141.33     24.99 o 
 -11   3  12     1236.57     1237.21     53.26 o 
  -9   3  12     3060.60     3186.91     69.14 o 
  -7   3  12      240.38      187.11     17.19 o 
  -5   3  12     5045.43     4878.57     88.38 o 
  -3   3  12     9094.68     8521.75    119.31 o 
  -1   3  12     9691.09    10051.03    167.47 o 
   1   3  12     8522.69     8216.71    142.17 o 
   3   3  12     3407.36     3309.97     72.93 o 
   5   3  12     3438.22     3111.71     80.17 o 
   7   3  12       61.87       88.40     22.75 o 
   9   3  12     1221.50     1382.07     57.30 o 
  11   3  12      451.19      415.27     42.27 o 
  13   3  12        7.65       34.94     37.80 o 
  15   3  12       37.27       33.89     46.09 o 
 -20   4  12      162.82      111.66     45.09 o 
 -18   4  12        2.49       49.37     33.35 o 
 -16   4  12       29.43       40.41     29.34 o 
 -14   4  12        3.44        6.57     22.83 o 
 -12   4  12     3765.76     3830.51     84.72 o 
 -10   4  12     5247.78     5251.57    100.83 o 
  -8   4  12     9707.16     9637.52    146.92 o 
  -6   4  12     2200.17     2109.39     43.55 o 
  -4   4  12     1302.04     1308.18     38.10 o 
  -2   4  12     4987.40     5044.30     95.75 o 
   0   4  12    16693.88    17349.52    295.13 o 
   2   4  12     9977.04     8991.08    156.18 o 
   4   4  12      319.15      397.80     34.94 o 
   6   4  12       22.20       17.96     20.27 o 
   8   4  12      616.41      650.27     42.14 o 
  10   4  12      175.48      125.09     34.03 o 
  12   4  12      334.43      355.82     46.97 o 
  14   4  12        9.32        0.00     41.09 o 
 -19   5  12      146.66      200.11     46.16 o 
 -17   5  12       49.12       43.39     32.23 o 
 -15   5  12        5.82        6.33     26.09 o 
 -13   5  12      915.30      990.47     48.05 o 
 -11   5  12     2653.42     2783.85     69.80 o 
  -9   5  12     3063.84     2795.77     61.08 o 
  -7   5  12     1213.16     1350.61     42.35 o 
  -5   5  12     5548.40     4997.30    120.04 o 
  -3   5  12     6008.43     5742.75    133.05 o 
  -1   5  12     1882.60     1905.11     58.48 o 
   1   5  12     3132.99     2934.50     77.31 o 
   3   5  12     3100.35     3057.15     81.80 o 
   5   5  12     1394.67     1376.04     57.98 o 
   7   5  12       58.75       73.33     25.94 o 
   9   5  12       33.19       33.89     29.09 o 
  11   5  12      147.88      189.49     46.28 o 
  13   5  12       43.42       47.91     44.17 o 
 -18   6  12        3.59        0.00     42.18 o 
 -16   6  12      153.33      106.19     40.21 o 
 -14   6  12      546.33      582.76     47.61 o 
 -12   6  12      352.33      321.58     36.38 o 
 -10   6  12     1127.21     1380.84     75.83 o 
  -8   6  12     9200.48     9541.17    207.50 o 
  -6   6  12     2478.33     2476.05     71.14 o 
  -4   6  12     1218.37     1322.51    110.17 o 
  -2   6  12     1627.88     1603.88     82.73 o 
   0   6  12     3863.94     3677.40     92.76 o 
   2   6  12      503.53      635.99     42.04 o 
   4   6  12      525.87      535.77     40.50 o 
   6   6  12      988.05      968.28     65.60 o 
   8   6  12      381.80      378.23     43.65 o 
  10   6  12       17.54        0.00     33.43 o 
  12   6  12        0.70       55.16     37.97 o 
 -17   7  12       21.69       16.55     45.17 o 
 -15   7  12      878.94      795.31     77.41 o 
 -13   7  12       87.70       47.43     53.76 o 
 -11   7  12        4.14       11.65     34.50 o 
  -9   7  12      561.00      678.06     51.84 o 
  -7   7  12     1820.97     1868.98     92.73 o 
  -5   7  12     8551.37     7935.98    169.20 o 
  -3   7  12     2379.53     2256.40     78.60 o 
  -1   7  12     1463.74     1257.84    106.48 o 
   1   7  12      143.07      117.89     26.93 o 
   3   7  12     1428.91     1558.67     63.95 o 
   5   7  12     1594.76     1314.45     62.47 o 
   7   7  12     1843.27     1827.08     87.07 o 
   9   7  12       69.43       26.76     33.92 o 
  11   7  12       22.56       43.36     38.38 o 
  13   7  12        4.76        0.00     80.95 o 
 -16   8  12        2.09        0.00     49.78 o 
 -14   8  12       43.10        0.00     41.79 o 
 -12   8  12      461.09      363.04    161.65 o 
 -10   8  12        2.01       24.36     35.35 o 
  -8   8  12        8.93       21.59     30.89 o 
  -6   8  12     2244.26     2189.49     75.20 o 
  -4   8  12     4670.80     4703.06    116.29 o 
  -2   8  12      818.02      560.09     85.93 o 
   0   8  12       22.52       25.58     25.05 o 
   2   8  12      810.17      865.35     75.17 o 
   4   8  12      862.63      976.24     57.15 o 
   6   8  12      348.96      318.81     42.67 o 
   8   8  12      921.15      610.26    139.87 o 
  10   8  12        8.19       37.02     39.61 o 
  12   8  12       10.15        0.00     87.29 o 
 -15   9  12      123.12      133.32     82.20 o 
 -13   9  12       27.49       33.66     55.13 o 
 -11   9  12       34.53       27.06     46.34 o 
  -9   9  12      917.66     1159.89    110.05 o 
  -7   9  12       90.24       79.27     37.08 o 
  -5   9  12      842.25      715.43     51.70 o 
  -3   9  12       23.31        0.00     31.05 o 
  -1   9  12     1011.01      920.70    140.78 o 
   1   9  12     1942.83     2056.47    272.19 o 
   3   9  12       26.60       58.97     35.05 o 
   5   9  12        3.40        0.00     34.84 o 
   7   9  12      398.56      185.42     47.70 o 
   9   9  12       80.36       30.08     49.07 o 
 -14  10  12      214.55      207.26     72.92 o 
 -12  10  12      171.11      225.01    126.25 o 
 -10  10  12        8.69       38.41     49.55 o 
  -8  10  12       93.02       94.57     48.72 o 
  -6  10  12      441.34      531.25     62.80 o 
  -4  10  12       12.58        0.00     34.98 o 
  -2  10  12      385.86      432.39     53.87 o 
   0  10  12      208.53      172.70     54.71 o 
   2  10  12      272.40      285.46     46.51 o 
   4  10  12      148.26      135.63     44.24 o 
   6  10  12        6.95       11.30     44.05 o 
   8  10  12       41.48       20.19     47.66 o 
 -11  11  12      169.12      121.82     66.64 o 
  -9  11  12      121.77      218.52     54.69 o 
  -7  11  12        5.16        0.00     43.00 o 
  -5  11  12      271.54      261.57     51.02 o 
  -3  11  12        0.75        0.00     39.13 o 
  -1  11  12       63.79      115.90     45.67 o 
   1  11  12      146.67      152.00     53.94 o 
   3  11  12       71.81       44.92     52.83 o 
   5  11  12        0.35       11.61     59.30 o 
  -8  12  12       16.61       16.81     59.72 o 
  -6  12  12       65.66       62.64     55.60 o 
  -4  12  12       53.57       66.88     51.47 o 
  -2  12  12       99.78      126.71     51.17 o 
   0  12  12       13.60        0.00     54.94 o 
   2  12  12        8.71        0.00     62.27 o 
 -19   1  13       28.67       45.33     36.50 o 
 -17   1  13       40.27       25.14     28.92 o 
 -15   1  13      358.00      441.38     37.42 o 
 -13   1  13        6.87       11.04     20.14 o 
 -11   1  13       11.28        0.00     16.35 o 
  -9   1  13     1267.59     1219.06     51.03 o 
  -7   1  13      268.11      219.93     20.01 o 
  -5   1  13      168.25      219.41     35.57 o 
  -3   1  13     2533.53     2796.31     49.43 o 
  -1   1  13     3507.42     3507.55     58.36 o 
   1   1  13       59.13       60.39     12.17 o 
   3   1  13      157.85      134.43     19.68 o 
   5   1  13      149.10      203.50     18.68 o 
   7   1  13       61.14       69.47     18.14 o 
   9   1  13      253.25      291.93     33.90 o 
  11   1  13        5.31       36.70     30.74 o 
  13   1  13       28.08        0.00     39.18 o 
  15   1  13       54.63      111.33     73.34 o 
 -20   2  13        0.31        0.00     38.57 o 
 -18   2  13       13.35       18.80     34.95 o 
 -16   2  13      376.39      456.96     41.33 o 
 -14   2  13       42.18       19.49     22.92 o 
 -12   2  13      109.38       97.82     22.82 o 
 -10   2  13        3.87        0.00     15.75 o 
  -8   2  13      514.00      515.11     28.01 o 
  -6   2  13     2153.04     1967.46     48.93 o 
  -4   2  13     2309.91     2402.50     44.97 o 
  -2   2  13      731.68      819.14     29.73 o 
   0   2  13      912.78      834.53     74.42 o 
   2   2  13      299.73      340.78     20.83 o 
   4   2  13      220.82      194.00     19.81 o 
   6   2  13       92.35      100.94     21.62 o 
   8   2  13       58.90       80.07     25.06 o 
  10   2  13      138.89      102.22     29.96 o 
  12   2  13        0.70        0.00     33.50 o 
  14   2  13        5.82        0.00     45.42 o 
 -19   3  13        2.90        0.00     34.40 o 
 -17   3  13       13.68       42.13     30.84 o 
 -15   3  13       91.46       70.00     36.29 o 
 -13   3  13        9.57       23.44     21.18 o 
 -11   3  13     1625.02     1686.86     51.80 o 
  -9   3  13     7851.14     7926.35    135.53 o 
  -7   3  13      340.36      375.07     22.12 o 
  -5   3  13        9.19       21.57     11.88 o 
  -3   3  13       66.65       72.63     12.80 o 
  -1   3  13     2463.62     2242.05     64.10 o 
   1   3  13      271.80      243.39     23.49 o 
   3   3  13      238.86      287.89     25.62 o 
   5   3  13      505.78      507.43     33.89 o 
   7   3  13      244.59      217.26     29.48 o 
   9   3  13       69.12       87.35     28.95 o 
  11   3  13       25.30       55.43     31.96 o 
  13   3  13       34.24       43.04     40.38 o 
  15   3  13        3.59        0.00     76.14 o 
 -20   4  13        0.57        5.23     40.79 o 
 -18   4  13      105.49      134.22     36.74 o 
 -16   4  13      132.74      126.09     33.02 o 
 -14   4  13       34.32       19.07     27.77 o 
 -12   4  13        2.04        6.95     20.16 o 
 -10   4  13       36.56       49.88     20.64 o 
  -8   4  13     3496.30     3397.04     66.82 o 
  -6   4  13      633.98      622.06     25.71 o 
  -4   4  13      611.84      587.05     39.78 o 
  -2   4  13      117.72      161.44     20.27 o 
   0   4  13       29.08       17.68     16.73 o 
   2   4  13      114.32      112.18     21.83 o 
   4   4  13     3337.23     3220.11     76.15 o 
   6   4  13       97.69       85.49     25.29 o 
   8   4  13      170.63      165.99     33.22 o 
  10   4  13      417.62      438.52     45.61 o 
  12   4  13       85.05      106.94     38.87 o 
  14   4  13       55.04       17.77     48.34 o 
 -19   5  13       24.41        0.00     41.17 o 
 -17   5  13      120.07      127.73     36.57 o 
 -15   5  13        8.11        0.00     26.18 o 
 -13   5  13        1.00        0.00     22.78 o 
 -11   5  13     1108.14     1128.04     46.09 o 
  -9   5  13     3939.66     4208.45     85.67 o 
  -7   5  13     1045.58     1137.42     55.09 o 
  -5   5  13      254.14      254.04     41.34 o 
  -3   5  13      414.22      442.79     35.00 o 
  -1   5  13      228.52      146.74     25.23 o 
   1   5  13       29.34       47.30     23.79 o 
   3   5  13      512.86      570.49     39.06 o 
   5   5  13       42.71       21.78     23.21 o 
   7   5  13      659.33      628.93     52.02 o 
   9   5  13      137.71      221.39     40.29 o 
  11   5  13       23.42       63.82     36.81 o 
  13   5  13       46.57       45.43     48.19 o 
 -18   6  13      159.25      201.50     51.37 o 
 -16   6  13        4.11       25.73     36.09 o 
 -14   6  13      170.56      263.71     39.95 o 
 -12   6  13      359.16      325.23     67.17 o 
 -10   6  13        2.11        0.00     29.29 o 
  -8   6  13     2989.09     2864.03     99.16 o 
  -6   6  13      429.96      498.25     39.66 o 
  -4   6  13       49.07       37.08     23.24 o 
  -2   6  13      376.06      427.62     71.02 o 
   0   6  13     2967.33     3046.93     83.74 o 
   2   6  13      146.42      115.57     28.72 o 
   4   6  13      495.28      524.30     41.45 o 
   6   6  13      725.05      798.91     51.98 o 
   8   6  13       88.36       92.34     34.45 o 
  10   6  13       72.00       78.72     38.06 o 
  12   6  13       11.82       29.21     40.71 o 
 -17   7  13        4.53        7.90     56.71 o 
 -15   7  13        3.99        5.94     45.28 o 
 -13   7  13       51.44       76.87     42.02 o 
 -11   7  13      162.77      158.71     42.42 o 
  -9   7  13      802.47      801.29     63.55 o 
  -7   7  13      370.15      466.41     50.32 o 
  -5   7  13     1917.02     1903.11     68.10 o 
  -3   7  13     1448.50     1500.14     68.72 o 
  -1   7  13       82.60       16.88     22.74 o 
   1   7  13        4.91       58.75     25.13 o 
   3   7  13     1055.17     1195.38     72.88 o 
   5   7  13      636.90      589.17     55.48 o 
   7   7  13       10.47        0.00     27.76 o 
   9   7  13       43.11       61.47     41.62 o 
  11   7  13       13.08        0.00     41.74 o 
 -16   8  13      361.61      447.90     72.86 o 
 -14   8  13       99.72       74.68     47.81 o 
 -12   8  13      368.28      406.77     59.25 o 
 -10   8  13       12.26       14.39     36.52 o 
  -8   8  13      125.50       84.59     42.69 o 
  -6   8  13        8.10       22.36     29.85 o 
  -4   8  13       54.52       23.87     28.49 o 
  -2   8  13      506.19      328.66     75.63 o 
   0   8  13      178.33      150.86     31.92 o 
   2   8  13      330.71      445.71     44.50 o 
   4   8  13      426.79      526.01     49.30 o 
   6   8  13        1.47       19.80     33.47 o 
   8   8  13        6.97        0.00     35.73 o 
  10   8  13        0.60        0.00     41.07 o 
 -15   9  13      353.60      611.46    163.15 o 
 -13   9  13       83.13      151.51     56.56 o 
 -11   9  13      138.31      109.74     78.37 o 
  -9   9  13      568.55      628.86     63.92 o 
  -7   9  13      101.76      120.87     51.15 o 
  -5   9  13       20.94       68.97     34.16 o 
  -3   9  13        2.46       26.42     33.12 o 
  -1   9  13        6.31        3.28     31.86 o 
   1   9  13      404.54      381.68     73.35 o 
   3   9  13       90.08       87.07     44.20 o 
   5   9  13      152.22      152.33     42.66 o 
   7   9  13       36.14       33.29     40.86 o 
   9   9  13        2.98        0.00     45.80 o 
 -12  10  13      292.86      326.42     75.15 o 
 -10  10  13      176.18      134.40     59.66 o 
  -8  10  13       17.49       13.06     53.96 o 
  -6  10  13        6.73        0.00     48.49 o 
  -4  10  13       23.92        0.66     36.56 o 
  -2  10  13       31.76      101.45     43.88 o 
   0  10  13      366.43      296.92     78.90 o 
   2  10  13      269.24      347.26     48.91 o 
   4  10  13      145.46      106.38     43.41 o 
   6  10  13        1.91        0.00     44.33 o 
   8  10  13        3.41       72.97     95.83 o 
 -11  11  13      291.40      187.60     69.29 o 
  -9  11  13      116.94      110.23     56.58 o 
  -7  11  13      481.42      415.69     63.87 o 
  -5  11  13       32.07       35.74     44.81 o 
  -3  11  13       44.79       93.16     45.75 o 
  -1  11  13      268.46      296.30     54.02 o 
   1  11  13      409.37      399.03     64.28 o 
   3  11  13       55.53       50.41     56.79 o 
   5  11  13       44.22       20.38     56.76 o 
  -8  12  13       11.45        0.00     57.86 o 
  -6  12  13      332.14      363.36     68.60 o 
  -4  12  13      141.85      106.06     60.24 o 
  -2  12  13       29.48        0.00     52.86 o 
   0  12  13      369.43      464.25     75.42 o 
   2  12  13      257.20      167.93     74.45 o 
 -20   0  14      515.20      238.17    180.75 o 
 -18   0  14        8.31        0.00     44.83 o 
 -16   0  14     2053.35     1920.33     96.28 o 
 -14   0  14     4826.95     4214.74    133.37 o 
 -12   0  14      260.51      218.54     36.59 o 
 -10   0  14        9.25        0.00     21.86 o 
  -8   0  14      148.14       89.24     65.23 o 
  -6   0  14    16778.21    16873.47    355.04 o 
  -4   0  14     3955.01     4255.68     96.99 o 
  -2   0  14      110.64      108.98     19.50 o 
   0   0  14      144.75      105.18     20.14 o 
   2   0  14       15.45       10.63     21.98 o 
   4   0  14     4342.17     3792.65    105.84 o 
   6   0  14     1198.84     1231.21     66.51 o 
   8   0  14     5217.91     5274.23    132.10 o 
  10   0  14       25.24       37.17     34.02 o 
  12   0  14       11.72        0.00     74.48 o 
  14   0  14      202.58      116.80    109.80 o 
 -19   1  14      112.37       14.04     37.02 o 
 -17   1  14      366.81      526.19     45.25 o 
 -15   1  14     2415.34     2136.39     67.65 o 
 -13   1  14     1083.98     1152.45     48.77 o 
 -11   1  14        6.74        0.00     17.74 o 
  -9   1  14     2289.47     2193.35     55.26 o 
  -7   1  14     1414.43     1431.86     41.99 o 
  -5   1  14     5904.33     5802.64    103.01 o 
  -3   1  14     1005.19      832.06     26.00 o 
  -1   1  14     2235.05     1887.28     39.36 o 
   1   1  14     4160.55     3967.96     71.40 o 
   3   1  14     1889.83     1744.09     42.59 o 
   5   1  14     2737.58     2791.80     69.96 o 
   7   1  14     2699.73     2408.96     67.69 o 
   9   1  14       93.16       93.45     28.22 o 
  11   1  14        9.50       87.54     38.29 o 
  13   1  14       56.54       29.49     42.75 o 
  15   1  14       69.95        8.26    166.87 o 
 -20   2  14      300.42      137.22     74.65 o 
 -18   2  14      522.28      405.76     56.15 o 
 -16   2  14       17.14       11.91     27.82 o 
 -14   2  14      363.67      404.51     35.25 o 
 -12   2  14      134.09      130.25     22.87 o 
 -10   2  14     1538.98     1346.78     45.52 o 
  -8   2  14     5351.16     4978.05     93.25 o 
  -6   2  14     5715.59     5622.81     98.46 o 
  -4   2  14     4950.02     4931.56     77.12 o 
  -2   2  14        8.44       11.23     11.51 o 
   0   2  14     1338.57     1268.32     69.87 o 
   2   2  14     5947.12     5926.07    124.84 o 
   4   2  14     4724.56     4320.39    123.60 o 
   6   2  14      517.89      533.87     38.00 o 
   8   2  14      694.49      647.98     43.26 o 
  10   2  14       37.09       43.29     35.01 o 
  12   2  14       33.94       24.21     36.72 o 
  14   2  14       52.57       11.87     47.37 o 
 -19   3  14       34.93       72.16     41.38 o 
 -17   3  14       63.69       78.96     35.97 o 
 -15   3  14      610.29      774.71     47.36 o 
 -13   3  14      159.66      107.29     41.51 o 
 -11   3  14     2039.54     2033.36     57.79 o 
  -9   3  14     8213.15     8110.40    141.88 o 
  -7   3  14      278.59      266.31     21.31 o 
  -5   3  14     1174.30     1121.04     31.67 o 
  -3   3  14      856.00      885.27     34.89 o 
  -1   3  14     8347.65     7430.25    146.13 o 
   1   3  14     4487.27     4722.61    101.31 o 
   3   3  14     4700.91     4557.62     95.09 o 
   5   3  14     1645.42     1583.45     54.70 o 
   7   3  14      239.55      270.93     30.69 o 
   9   3  14      144.59      129.46     32.61 o 
  11   3  14      107.83       67.18     45.24 o 
  13   3  14       91.67      138.14     46.58 o 
 -20   4  14      140.37      135.63     70.47 o 
 -18   4  14       15.44        0.00     33.27 o 
 -16   4  14       80.90      123.73     32.89 o 
 -14   4  14        7.41        2.76     23.39 o 
 -12   4  14      304.02      336.42     32.14 o 
 -10   4  14     2578.70     2452.77     62.36 o 
  -8   4  14      270.60      256.94     23.96 o 
  -6   4  14      507.18      532.37     37.14 o 
  -4   4  14      421.08      460.90     29.41 o 
  -2   4  14     9106.25     9322.36    161.60 o 
   0   4  14     4426.53     4156.76     86.52 o 
   2   4  14     3661.56     3705.04     93.23 o 
   4   4  14     1166.44     1167.26     56.09 o 
   6   4  14       77.04       82.91     27.10 o 
   8   4  14      681.45      675.54     49.25 o 
  10   4  14      312.84      324.90     45.12 o 
  12   4  14      368.07      353.44     88.46 o 
  14   4  14       75.12      163.18     74.96 o 
 -19   5  14       75.01       16.21     41.50 o 
 -17   5  14        2.15        2.61     34.92 o 
 -15   5  14      379.30      411.27     41.14 o 
 -13   5  14     4132.14     4220.94     95.51 o 
 -11   5  14      148.20      170.75     26.49 o 
  -9   5  14      299.72      329.02     44.53 o 
  -7   5  14      104.46      142.82     29.67 o 
  -5   5  14     1330.78     1345.59     58.82 o 
  -3   5  14     2289.99     2299.85    107.94 o 
  -1   5  14     1954.80     1991.10     63.00 o 
   1   5  14     3985.52     3991.63     98.67 o 
   3   5  14       55.08       51.74     22.75 o 
   5   5  14      796.02      883.55     51.50 o 
   7   5  14     1348.45     1243.75     62.80 o 
   9   5  14      651.70      716.36     57.44 o 
  11   5  14      458.69      430.17     56.86 o 
  13   5  14       99.57       75.17     47.19 o 
 -18   6  14      215.63      170.75     52.24 o 
 -16   6  14      289.18      208.76     53.30 o 
 -14   6  14       22.21        0.00     42.35 o 
 -12   6  14       27.06       45.76     37.77 o 
 -10   6  14        3.56       15.26     30.58 o 
  -8   6  14       87.20      117.67     34.39 o 
  -6   6  14     2606.23     2472.85     85.89 o 
  -4   6  14     2060.74     2258.21     78.10 o 
  -2   6  14     2413.96     1959.47    119.95 o 
   0   6  14     1421.13     1570.90     68.47 o 
   2   6  14      232.58      272.77     34.94 o 
   4   6  14      950.20      955.48     53.43 o 
   6   6  14     1276.82     1274.11     64.33 o 
   8   6  14      592.72      571.49     50.74 o 
  10   6  14      294.12      249.21     54.16 o 
  12   6  14       32.54       21.18     45.60 o 
 -17   7  14      468.54      378.84     73.63 o 
 -15   7  14       23.22       76.36     47.09 o 
 -13   7  14       31.54        0.00     41.76 o 
 -11   7  14       67.36      118.10     41.42 o 
  -9   7  14       66.75      108.01     37.28 o 
  -7   7  14     1988.52     2049.61     79.77 o 
  -5   7  14     1044.68     1177.61     73.89 o 
  -3   7  14     2924.13     2701.67    119.79 o 
  -1   7  14       57.85       60.62     38.85 o 
   1   7  14      235.49      285.04     36.45 o 
   3   7  14     1763.27     1597.77     67.35 o 
   5   7  14      945.78      986.95     59.19 o 
   7   7  14      405.53      479.51     49.52 o 
   9   7  14      307.43      270.80     49.33 o 
  11   7  14      101.19       76.31     48.40 o 
 -16   8  14        6.45       47.58     58.86 o 
 -14   8  14      191.70      173.05     54.04 o 
 -12   8  14      126.17      178.93     50.09 o 
 -10   8  14       98.90      178.01     45.34 o 
  -8   8  14       32.57       72.34     34.62 o 
  -6   8  14     2165.82     2108.24     82.87 o 
  -4   8  14     1265.86     1366.08    106.68 o 
  -2   8  14      517.98      519.65     80.29 o 
   0   8  14      271.37      262.57     37.23 o 
   2   8  14     1078.82     1178.36     62.76 o 
   4   8  14      428.38      427.98     44.12 o 
   6   8  14      304.21      300.62     44.25 o 
   8   8  14       40.80       49.41     38.69 o 
  10   8  14      186.39      154.04     61.37 o 
 -15   9  14       18.90       14.49     65.60 o 
 -13   9  14        3.45        0.00     46.60 o 
 -11   9  14       65.29      156.32     49.37 o 
  -9   9  14     1231.12     1308.84     88.99 o 
  -7   9  14        8.12        0.00     36.09 o 
  -5   9  14      212.81      112.38     39.24 o 
  -3   9  14     1400.35     1286.78     76.44 o 
  -1   9  14      875.52      919.14     73.68 o 
   1   9  14      393.85      321.52     77.50 o 
   3   9  14       77.71       68.97     37.64 o 
   5   9  14      244.97      204.61     44.64 o 
   7   9  14       15.75       14.06     43.60 o 
   9   9  14       81.23      126.67     98.85 o 
 -12  10  14      513.59      430.28     87.84 o 
 -10  10  14       49.99        0.00     48.38 o 
  -8  10  14        1.23        0.00     43.10 o 
  -6  10  14        2.57        0.00     44.86 o 
  -4  10  14        1.15        0.00     39.12 o 
  -2  10  14      380.25      429.22     62.60 o 
   0  10  14      229.12      175.26     44.36 o 
   2  10  14      142.92      130.36     43.93 o 
   4  10  14       13.84        0.00     42.28 o 
   6  10  14       16.62        0.00     43.71 o 
 -11  11  14       80.69      161.09     78.75 o 
  -9  11  14        3.57        0.00     60.76 o 
  -7  11  14       41.55        0.00     44.53 o 
  -5  11  14       18.79        0.00     43.94 o 
  -3  11  14       65.52       15.28     45.13 o 
  -1  11  14      105.85      144.20     51.80 o 
   1  11  14       91.92       50.51     56.52 o 
   3  11  14       22.42       48.48     60.91 o 
  -6  12  14        5.22        0.00     60.65 o 
  -4  12  14        9.18        0.00     59.21 o 
  -2  12  14        0.41        0.00     53.25 o 
   0  12  14       83.08      149.32     64.97 o 
 -19   1  15        1.47        2.92     36.40 o 
 -17   1  15       54.62       53.08     33.53 o 
 -15   1  15       11.24        0.00     25.79 o 
 -13   1  15       64.35       96.34     24.96 o 
 -11   1  15      286.10      404.27     41.65 o 
  -9   1  15      159.78      182.99     21.62 o 
  -7   1  15      692.36      803.97     33.57 o 
  -5   1  15       49.10       53.04     12.87 o 
  -3   1  15       39.67       62.84     13.55 o 
  -1   1  15      103.32      115.79     15.84 o 
   1   1  15        0.72       12.98     12.85 o 
   3   1  15       37.06       27.49     14.35 o 
   5   1  15        5.51       11.88     20.50 o 
   7   1  15        3.33        0.00     23.17 o 
   9   1  15        5.43       24.50     28.76 o 
  11   1  15       40.65       28.64     38.31 o 
  13   1  15       16.11        0.00     67.17 o 
 -20   2  15       12.61       39.33     44.16 o 
 -18   2  15       85.97       57.05     37.59 o 
 -16   2  15       73.80      112.24     31.68 o 
 -14   2  15      594.87      594.38     40.83 o 
 -12   2  15       99.06       83.63     23.18 o 
 -10   2  15      747.64      713.02     36.10 o 
  -8   2  15      133.65      238.12     23.79 o 
  -6   2  15     1924.81     1972.34     65.33 o 
  -4   2  15       29.42        7.06     12.66 o 
  -2   2  15       24.55       16.14     11.59 o 
   0   2  15      376.58      461.13     36.64 o 
   2   2  15       40.19       50.37     18.96 o 
   4   2  15       44.85       62.16     21.55 o 
   6   2  15     1593.32     1766.36     59.97 o 
   8   2  15        0.06       10.53     26.67 o 
  10   2  15      220.38      197.60     37.17 o 
  12   2  15       33.60       43.06     39.42 o 
  14   2  15       33.99        0.00     51.44 o 
 -19   3  15      106.50       54.55     43.02 o 
 -17   3  15        0.17       10.83     32.81 o 
 -15   3  15       54.80       80.93     48.66 o 
 -13   3  15       21.53       27.26     28.08 o 
 -11   3  15     1175.29     1265.68     49.32 o 
  -9   3  15     1905.57     1832.36     66.52 o 
  -7   3  15      240.52      258.93     23.02 o 
  -5   3  15      415.80      432.29     27.30 o 
  -3   3  15      703.39      715.00     36.49 o 
  -1   3  15     1774.53     1747.37     56.53 o 
   1   3  15      536.17      583.45     35.50 o 
   3   3  15       35.46       26.37     19.78 o 
   5   3  15        7.87        0.00     21.28 o 
   7   3  15        4.73        0.00     24.28 o 
   9   3  15      213.63      282.89     37.86 o 
  11   3  15      286.22      334.20     50.82 o 
  13   3  15      121.69      103.10     51.42 o 
 -18   4  15        8.20       38.76     37.28 o 
 -16   4  15       63.73       48.17     30.97 o 
 -14   4  15       11.28       28.81     26.17 o 
 -12   4  15      266.17      343.87     33.01 o 
 -10   4  15        2.10        0.00     19.09 o 
  -8   4  15     8142.30     7739.26    242.83 o 
  -6   4  15      250.51      297.31     64.31 o 
  -4   4  15      895.44      938.74     39.60 o 
  -2   4  15        0.71       15.79     17.96 o 
   0   4  15      146.34      138.17     26.11 o 
   2   4  15     2786.48     2656.51     88.88 o 
   4   4  15        2.72       12.29     22.15 o 
   6   4  15       35.74       33.64     26.92 o 
   8   4  15      566.04      610.73     51.04 o 
  10   4  15      280.21      271.99     47.96 o 
  12   4  15      114.43       60.83     44.68 o 
 -19   5  15      141.22      103.55     50.55 o 
 -17   5  15       34.79       23.12     33.76 o 
 -15   5  15        6.84        2.31     29.58 o 
 -13   5  15      108.08      165.86     33.60 o 
 -11   5  15      624.09      744.53    102.30 o 
  -9   5  15     2175.47     2059.53     86.68 o 
  -7   5  15      241.27      228.33     34.17 o 
  -5   5  15       63.35       74.56     34.66 o 
  -3   5  15      809.13      832.99     45.72 o 
  -1   5  15      569.52      586.79     39.59 o 
   1   5  15      318.14      361.69     39.45 o 
   3   5  15       12.11       11.20     23.25 o 
   5   5  15       17.77       34.85     27.45 o 
   7   5  15      368.91      352.90     42.86 o 
   9   5  15       99.72      102.27     40.90 o 
  11   5  15       70.69       68.02     42.50 o 
 -18   6  15        7.72        0.00     58.53 o 
 -16   6  15       86.73      145.80     55.91 o 
 -14   6  15       43.64       32.14     42.02 o 
 -12   6  15       55.96       26.18     39.60 o 
 -10   6  15     1259.15     1345.25     79.25 o 
  -8   6  15       12.21        7.44     30.57 o 
  -6   6  15     1809.83     1928.65     75.71 o 
  -4   6  15      136.97      120.77     30.02 o 
  -2   6  15       59.83      164.91     41.26 o 
   0   6  15      198.95      199.98     49.15 o 
   2   6  15       67.36      134.20     42.81 o 
   4   6  15       75.39       94.15     30.63 o 
   6   6  15      725.85      759.05     54.20 o 
   8   6  15       13.69       43.49     37.07 o 
  10   6  15       12.72        0.00     38.99 o 
  12   6  15        6.56       25.70     65.70 o 
 -17   7  15       75.43       74.52     61.03 o 
 -15   7  15      418.13      452.91    102.73 o 
 -13   7  15      112.68      151.46     49.65 o 
 -11   7  15       87.45      107.71     42.07 o 
  -9   7  15       64.39       60.02     39.51 o 
  -7   7  15     4551.10     4535.31    147.57 o 
  -5   7  15     2648.72     2595.59    203.06 o 
  -3   7  15        7.54       60.99     29.38 o 
  -1   7  15        9.87       25.33     27.94 o 
   1   7  15        1.32       14.50     29.84 o 
   3   7  15      246.46      358.70     41.60 o 
   5   7  15      286.18      291.48     42.42 o 
   7   7  15      186.80      234.61     42.78 o 
   9   7  15        6.95       40.35     43.23 o 
  11   7  15       51.48       23.79     52.03 o 
 -16   8  15      222.05      186.04     69.67 o 
 -14   8  15       45.93        9.12     47.62 o 
 -12   8  15      410.86      534.13     64.46 o 
 -10   8  15      349.87      489.76     78.44 o 
  -8   8  15      126.91       66.27     40.70 o 
  -6   8  15      473.32      422.24     49.53 o 
  -4   8  15      209.81      271.48     40.49 o 
  -2   8  15      131.97      171.03     36.20 o 
   0   8  15       22.62       48.58     30.86 o 
   2   8  15      174.26      170.13     35.41 o 
   4   8  15       15.49       29.63     32.16 o 
   6   8  15      296.50      302.81     44.21 o 
   8   8  15       13.52       48.06     38.53 o 
  10   8  15        1.28       45.71     90.32 o 
 -15   9  15      185.06      179.99     90.73 o 
 -13   9  15       81.10       30.36     54.11 o 
 -11   9  15       84.03       87.36     50.90 o 
  -9   9  15       40.60       34.96     44.60 o 
  -7   9  15       22.87       48.67     40.54 o 
  -5   9  15      368.02      207.20     69.12 o 
  -3   9  15      159.08      176.41     41.19 o 
  -1   9  15      443.61      433.11     57.45 o 
   1   9  15        3.56        0.00     32.64 o 
   3   9  15       75.18       20.44     35.79 o 
   5   9  15       41.72       50.57     43.03 o 
   7   9  15      121.18      151.64     47.49 o 
 -12  10  15      619.79      759.88     94.14 o 
 -10  10  15      252.81      173.74     61.85 o 
  -8  10  15        6.18        0.00     44.82 o 
  -6  10  15        2.22        0.00     45.89 o 
  -4  10  15      395.26      403.01     54.37 o 
  -2  10  15      165.13      119.46     42.70 o 
   0  10  15       80.50       97.40     43.34 o 
   2  10  15      119.95      124.22     44.62 o 
   4  10  15       42.72       56.46     47.48 o 
   6  10  15       24.60       10.08     47.58 o 
  -9  11  15      458.64      361.84     76.54 o 
  -7  11  15       36.39       21.94     52.80 o 
  -5  11  15       50.20       70.45     54.77 o 
  -3  11  15      192.32      102.90     56.42 o 
  -1  11  15       91.30       87.76     54.72 o 
   1  11  15       58.92       66.58     59.47 o 
   3  11  15      117.69       34.63     68.68 o 
  -4  12  15        4.72        0.00     54.91 o 
  -2  12  15       46.11      132.18     60.26 o 
 -20   0  16      154.07       11.46     60.38 o 
 -18   0  16      818.19      913.05     82.22 o 
 -16   0  16     2764.75     2846.40    114.95 o 
 -14   0  16      358.38      337.08     51.21 o 
 -12   0  16      289.15      295.38     43.24 o 
 -10   0  16      215.14      297.55     50.39 o 
  -8   0  16      321.16      275.66     33.45 o 
  -6   0  16    10825.67    10244.53    231.67 o 
  -4   0  16     3061.57     3159.39     81.68 o 
  -2   0  16     9749.31     9860.56    224.15 o 
   0   0  16       24.49        0.00     18.52 o 
   2   0  16       66.03       14.56     25.95 o 
   4   0  16     2642.29     2432.65     74.83 o 
   6   0  16     2423.71     2785.89     86.56 o 
   8   0  16      392.84      521.19     81.39 o 
  10   0  16      569.54      505.35     88.03 o 
  12   0  16       43.86       26.43     99.20 o 
 -19   1  16      390.07      260.29     51.80 o 
 -17   1  16      376.84      474.34     46.32 o 
 -15   1  16       79.77      182.10     33.68 o 
 -13   1  16     2435.48     2330.95     78.65 o 
 -11   1  16      503.07      475.13     53.97 o 
  -9   1  16      409.25      543.02     32.37 o 
  -7   1  16     2886.30     2652.98    149.34 o 
  -5   1  16      464.33      407.81     30.82 o 
  -3   1  16     7624.46     7048.15    130.95 o 
  -1   1  16      348.02      333.67     21.23 o 
   1   1  16     1014.56      882.83     44.24 o 
   3   1  16     1123.25     1158.49     62.23 o 
   5   1  16     1551.47     1415.69     93.10 o 
   7   1  16     1626.60     1731.21     83.33 o 
   9   1  16      715.69      792.00     56.21 o 
  11   1  16      184.67      174.63     61.27 o 
  13   1  16        0.52        0.00     71.94 o 
 -20   2  16      277.23      146.48     76.37 o 
 -18   2  16      888.96     1205.52     79.21 o 
 -16   2  16      211.66      257.08     37.26 o 
 -14   2  16      390.00      458.18     38.77 o 
 -12   2  16     1105.64      973.62     45.65 o 
 -10   2  16     1670.68     1537.01     50.83 o 
  -8   2  16     1514.03     1552.88     47.41 o 
  -6   2  16     2716.94     2390.90     68.29 o 
  -4   2  16     2231.89     2069.94     47.52 o 
  -2   2  16      413.42      400.86     34.81 o 
   0   2  16     1477.39     1488.67     94.83 o 
   2   2  16     1398.16     1321.15     47.36 o 
   4   2  16      843.95     1012.35     45.31 o 
   6   2  16      747.10      753.33     43.68 o 
   8   2  16        7.26        0.00     27.10 o 
  10   2  16      872.77      837.20     60.44 o 
  12   2  16        9.32        8.67     40.95 o 
 -19   3  16       82.40       60.78     44.82 o 
 -17   3  16      245.59      234.78     42.05 o 
 -15   3  16       71.45      167.45     32.43 o 
 -13   3  16     1407.02     1455.75     55.98 o 
 -11   3  16     4756.82     4964.87    131.11 o 
  -9   3  16      341.11      371.13     31.32 o 
  -7   3  16     1689.22     1636.76     47.63 o 
  -5   3  16       27.71       65.65     21.37 o 
  -3   3  16     1437.55     1372.17     46.29 o 
  -1   3  16     1349.32     1335.26     46.33 o 
   1   3  16      854.40      931.90     43.67 o 
   3   3  16     1550.02     1460.60     57.76 o 
   5   3  16       50.69       50.43     24.09 o 
   7   3  16      500.19      612.53     44.27 o 
   9   3  16      414.84      399.36     54.95 o 
  11   3  16       68.20       49.47     47.31 o 
  13   3  16      104.09      125.49     67.58 o 
 -18   4  16       73.54        0.61     38.95 o 
 -16   4  16      289.95      138.31     57.53 o 
 -14   4  16      588.39      715.11     46.33 o 
 -12   4  16     3511.79     3456.41     83.12 o 
 -10   4  16      173.39      153.62     31.45 o 
  -8   4  16      904.99      964.62     52.98 o 
  -6   4  16      210.74      199.27     28.57 o 
  -4   4  16     1243.98     1223.70     45.36 o 
  -2   4  16     2585.02     2724.15     75.40 o 
   0   4  16     2326.45     2190.41     68.57 o 
   2   4  16      715.58      875.52     84.73 o 
   4   4  16       31.98       43.21     26.19 o 
   6   4  16      234.32      199.13     36.53 o 
   8   4  16      489.75      524.22     50.03 o 
  10   4  16      638.55      546.87    124.30 o 
  12   4  16      106.37      128.07     51.59 o 
 -19   5  16       10.61        7.43     99.93 o 
 -17   5  16        1.95       33.33     39.36 o 
 -15   5  16      776.20      895.15    105.91 o 
 -13   5  16     1028.63     1066.34     91.94 o 
 -11   5  16      161.23      210.02     44.90 o 
  -9   5  16       56.27        3.68     35.22 o 
  -7   5  16      435.48      410.28     47.73 o 
  -5   5  16       71.71       60.07     37.48 o 
  -3   5  16      189.92      210.03     31.51 o 
  -1   5  16     1856.39     1948.47     65.19 o 
   1   5  16     1598.64     1528.90     62.47 o 
   3   5  16      108.25      115.30     31.93 o 
   5   5  16      571.09      686.34     50.58 o 
   7   5  16      554.11      589.06     51.26 o 
   9   5  16      197.12      201.81     45.24 o 
  11   5  16      276.83       83.37     55.55 o 
 -18   6  16      146.23      175.73     67.15 o 
 -16   6  16      398.93      326.38     64.58 o 
 -14   6  16      131.23      154.93     47.27 o 
 -12   6  16       19.94       12.73     41.10 o 
 -10   6  16      520.92      655.13    102.75 o 
  -8   6  16      215.92      261.17     59.87 o 
  -6   6  16      601.89      630.38     52.70 o 
  -4   6  16      736.47      764.05     59.99 o 
  -2   6  16      618.84      691.05     65.78 o 
   0   6  16      650.26      767.28     53.75 o 
   2   6  16      154.00      177.78     48.85 o 
   4   6  16     1509.37     1519.98     79.61 o 
   6   6  16      225.47      271.99     41.64 o 
   8   6  16      260.21      270.44     45.10 o 
  10   6  16       65.17       20.95     48.41 o 
 -17   7  16      423.70      407.88     75.65 o 
 -15   7  16      133.23      133.88     57.64 o 
 -13   7  16        1.70       35.86     53.75 o 
 -11   7  16      182.10      158.04     65.09 o 
  -9   7  16      297.58      246.09     45.67 o 
  -7   7  16     1169.76     1260.03     78.10 o 
  -5   7  16       16.95        0.00     38.55 o 
  -3   7  16       66.47       25.41     31.60 o 
  -1   7  16        3.59        5.44     28.14 o 
   1   7  16      468.81      541.08     47.48 o 
   3   7  16     1145.15     1148.09     63.11 o 
   5   7  16      290.09      340.53     44.85 o 
   7   7  16      171.30      250.60     56.58 o 
   9   7  16        6.67       16.02     40.79 o 
 -16   8  16      245.19      282.09     94.48 o 
 -14   8  16      677.75      507.87     74.28 o 
 -12   8  16       87.56      104.95     46.18 o 
 -10   8  16      125.17      104.42     48.09 o 
  -8   8  16      548.74      559.68     64.52 o 
  -6   8  16      153.45      163.74     45.95 o 
  -4   8  16      252.95      308.90     70.59 o 
  -2   8  16      103.07       62.91     35.35 o 
   0   8  16      136.16      120.48     43.85 o 
   2   8  16      135.05      151.66     35.80 o 
   4   8  16      438.02      456.69     48.06 o 
   6   8  16      106.86      181.75     41.68 o 
   8   8  16       58.73       29.05     43.26 o 
 -13   9  16      148.06       10.41     66.80 o 
 -11   9  16       79.51      118.85     52.52 o 
  -9   9  16       25.35       49.57     45.26 o 
  -7   9  16       10.11        2.33     87.13 o 
  -5   9  16      293.96      254.84     48.33 o 
  -3   9  16        2.96       30.96     35.36 o 
  -1   9  16      257.45      189.01     82.57 o 
   1   9  16      104.85      111.93     58.10 o 
   3   9  16       58.93       87.93     44.14 o 
   5   9  16       73.56      134.53     44.10 o 
   7   9  16      107.91      106.67     49.66 o 
 -12  10  16       30.07       71.56     69.94 o 
 -10  10  16       37.29       37.89     62.57 o 
  -8  10  16      110.50      131.34     57.83 o 
  -6  10  16       53.40        1.30     41.70 o 
  -4  10  16       87.96       37.38     43.10 o 
  -2  10  16        5.44       57.90     43.32 o 
   0  10  16      310.91      141.47     45.65 o 
   2  10  16      221.01      104.78     47.48 o 
   4  10  16        4.49       36.20     45.50 o 
  -9  11  16       24.89        0.00     59.89 o 
  -7  11  16       50.36       82.13     66.68 o 
  -5  11  16        4.39        6.70     53.37 o 
  -3  11  16        4.31       14.21     53.78 o 
  -1  11  16      400.00      252.51     60.60 o 
   1  11  16      111.74       94.31     58.15 o 
 -19   1  17       60.15       76.86     44.65 o 
 -17   1  17        4.44        0.00     32.61 o 
 -15   1  17      203.08      217.44     33.05 o 
 -13   1  17     1332.60     1394.62     55.59 o 
 -11   1  17       38.03        0.00     19.71 o 
  -9   1  17      855.48      760.94     40.66 o 
  -7   1  17        8.18        0.20     15.72 o 
  -5   1  17      241.94      232.10     22.28 o 
  -3   1  17      464.76      480.91     25.44 o 
  -1   1  17      104.28       73.89     16.26 o 
   1   1  17       12.32       13.52     18.92 o 
   3   1  17       12.87       25.97     20.51 o 
   5   1  17      137.65      190.39     28.70 o 
   7   1  17       53.40      124.74     31.63 o 
   9   1  17        8.05        0.00     53.19 o 
  11   1  17       78.06       71.02     58.15 o 
  13   1  17        4.18        0.00    117.48 o 
 -20   2  17        2.81        0.00     64.57 o 
 -18   2  17        0.06        0.00     36.08 o 
 -16   2  17       49.45       72.42     33.24 o 
 -14   2  17      327.91      247.62     36.83 o 
 -12   2  17      660.95      721.35     42.13 o 
 -10   2  17      219.70      290.49     29.12 o 
  -8   2  17      763.32      705.88     57.41 o 
  -6   2  17     4849.65     4510.31     86.71 o 
  -4   2  17       11.75       25.73     17.23 o 
  -2   2  17        0.30       10.77     17.11 o 
   0   2  17      390.56      489.93     32.64 o 
   2   2  17      570.23      607.51     36.66 o 
   4   2  17      193.09      288.70     34.55 o 
   6   2  17       39.20       40.98     26.95 o 
   8   2  17       39.86       35.47     32.67 o 
  10   2  17       13.95       16.05     37.49 o 
  12   2  17        1.93        0.00     81.86 o 
 -19   3  17       28.03       24.34     44.69 o 
 -17   3  17       72.81       38.28     37.36 o 
 -15   3  17        1.89        0.00     28.08 o 
 -13   3  17      204.26      272.39     33.77 o 
 -11   3  17       50.07       56.90     25.81 o 
  -9   3  17      442.29      486.31     32.90 o 
  -7   3  17     1657.15     1547.41     62.49 o 
  -5   3  17        1.69       29.57     20.42 o 
  -3   3  17      202.77      277.82     26.82 o 
  -1   3  17       35.60       42.75     21.14 o 
   1   3  17       84.18      118.22     25.35 o 
   3   3  17      112.16      133.51     25.66 o 
   5   3  17        1.17       46.91     26.79 o 
   7   3  17       77.73       62.18     33.56 o 
   9   3  17       15.88       41.65     39.71 o 
  11   3  17       33.72       55.35     46.84 o 
 -18   4  17        0.22        0.00     39.57 o 
 -16   4  17        2.65        0.00     32.60 o 
 -14   4  17       89.35       19.38     29.45 o 
 -12   4  17       76.40       64.89     32.89 o 
 -10   4  17      344.05      345.58     42.21 o 
  -8   4  17     3315.47     3279.93     95.91 o 
  -6   4  17     1899.13     1960.43     70.23 o 
  -4   4  17      172.41      143.53     31.25 o 
  -2   4  17       53.70       42.05     24.59 o 
   0   4  17      230.45      258.55     33.67 o 
   2   4  17      269.19      250.89     32.72 o 
   4   4  17       78.15       63.90     28.66 o 
   6   4  17      163.51      159.51     48.46 o 
   8   4  17      232.71      239.73     41.95 o 
  10   4  17       83.22       90.01     46.25 o 
  12   4  17        0.14      106.84     70.76 o 
 -17   5  17       85.02      102.15     64.65 o 
 -15   5  17        2.49        0.00     49.67 o 
 -13   5  17       60.02       80.97     45.43 o 
 -11   5  17       17.45        0.00     35.90 o 
  -9   5  17     1871.51     1966.20     91.44 o 
  -7   5  17      176.97      267.23     46.70 o 
  -5   5  17       68.83       38.72     39.19 o 
  -3   5  17      307.77      236.25     33.38 o 
  -1   5  17      281.76      325.94     35.52 o 
   1   5  17       42.04        0.00     25.93 o 
   3   5  17       61.54       80.26     34.52 o 
   5   5  17      276.10      354.52     42.23 o 
   7   5  17        0.54        0.00     33.44 o 
   9   5  17        1.00        0.00     38.05 o 
  11   5  17       21.32       14.09     51.65 o 
 -16   6  17        2.17        1.41     48.31 o 
 -14   6  17      114.51      131.70     47.25 o 
 -12   6  17      238.46      361.47     71.63 o 
 -10   6  17      317.42      266.58     53.41 o 
  -8   6  17     2144.14     2246.34     96.84 o 
  -6   6  17      264.60      274.00     47.58 o 
  -4   6  17       87.58      100.83     36.41 o 
  -2   6  17       22.32       39.75     30.14 o 
   0   6  17        6.87       40.03     42.14 o 
   2   6  17       47.11       74.76     28.86 o 
   4   6  17      466.49      445.29     45.92 o 
   6   6  17        4.84        0.00     33.47 o 
   8   6  17        4.28       24.82     39.02 o 
  10   6  17        9.19       48.24     46.16 o 
 -17   7  17      189.05      441.96    206.52 o 
 -15   7  17      127.63      138.65     56.16 o 
 -13   7  17      291.03      381.00     60.05 o 
 -11   7  17       68.86       95.56     45.73 o 
  -9   7  17      341.68      304.10     56.56 o 
  -7   7  17      209.12      243.72     51.99 o 
  -5   7  17      141.61      167.90     40.91 o 
  -3   7  17        4.61       63.80     33.38 o 
  -1   7  17       39.80       16.12     31.54 o 
   1   7  17      278.15      254.89     63.41 o 
   3   7  17       33.87       50.82     32.37 o 
   5   7  17       42.71       69.30     36.69 o 
   7   7  17       46.15       52.69     39.00 o 
   9   7  17       43.69       54.97     47.48 o 
 -14   8  17       31.74        2.18     55.55 o 
 -12   8  17       73.06       94.13     50.70 o 
 -10   8  17       78.88       98.93     45.86 o 
  -8   8  17      237.15      241.87     49.92 o 
  -6   8  17       22.73       38.50     37.19 o 
  -4   8  17     1078.86      984.95     90.02 o 
  -2   8  17      497.81      553.40     71.20 o 
   0   8  17       21.69       19.21     34.89 o 
   2   8  17      132.64      164.71     38.58 o 
   4   8  17      120.49      160.77     42.82 o 
   6   8  17       24.72       47.97     41.37 o 
   8   8  17       35.96       98.57     54.02 o 
 -13   9  17        0.79       91.32     60.91 o 
 -11   9  17      109.41       64.26     51.68 o 
  -9   9  17       88.34       79.19     49.82 o 
  -7   9  17       50.86       77.36     48.67 o 
  -5   9  17       80.86      132.28     43.14 o 
  -3   9  17      760.93      684.85    124.33 o 
  -1   9  17      606.69      366.02    119.03 o 
   1   9  17      222.79      205.39     64.41 o 
   3   9  17       71.56       82.55     42.36 o 
   5   9  17       34.48       81.38     47.82 o 
 -10  10  17      117.39      137.35     72.56 o 
  -8  10  17       57.46       86.58     57.68 o 
  -6  10  17       99.40       47.01     45.67 o 
  -4  10  17      302.05      207.32     74.84 o 
  -2  10  17      424.85      364.40     59.49 o 
   0  10  17      251.34      192.65     68.41 o 
   2  10  17       92.73       77.84     50.07 o 
   4  10  17        6.30       29.01     77.65 o 
  -7  11  17      160.37      132.80     72.12 o 
  -5  11  17        5.89       23.95     55.10 o 
  -3  11  17       34.22        0.00     52.23 o 
  -1  11  17      207.84      152.05     63.75 o 
   1  11  17      237.47      153.01    127.91 o 
 -20   0  18      142.03      153.07     86.60 o 
 -18   0  18      974.91     1024.99     90.19 o 
 -16   0  18     2009.15     2143.32    107.71 o 
 -14   0  18      641.09      609.08     62.38 o 
 -12   0  18      235.37      140.12     36.39 o 
 -10   0  18       78.54       57.48     51.13 o 
  -8   0  18     3412.35     3472.12    107.63 o 
  -6   0  18     2619.51     2599.02     86.66 o 
  -4   0  18     4508.23     4376.62    120.51 o 
  -2   0  18      318.60      310.42     35.46 o 
   0   0  18      368.65      354.27     38.51 o 
   2   0  18     1314.63     1230.54     73.25 o 
   4   0  18     2120.30     2507.69    128.54 o 
   6   0  18     1592.85     1788.44    121.96 o 
   8   0  18      354.73      281.77     75.13 o 
  10   0  18      157.95      184.12     79.20 o 
  12   0  18      315.16      402.21    116.56 o 
 -19   1  18      615.75      602.95     60.44 o 
 -17   1  18      452.38      436.04     49.00 o 
 -15   1  18      990.99     1117.22     56.69 o 
 -13   1  18      156.87      270.29     33.86 o 
 -11   1  18       17.80       98.79     25.67 o 
  -9   1  18     1929.54     1973.94     56.21 o 
  -7   1  18     6247.98     5669.68    130.35 o 
  -5   1  18     3383.16     3045.37     66.53 o 
  -3   1  18      221.85      303.67     24.75 o 
  -1   1  18     1584.85     1649.56     61.53 o 
   1   1  18     1868.94     1570.27    146.25 o 
   3   1  18      663.50      669.22     43.55 o 
   5   1  18      533.73      565.91     40.33 o 
   7   1  18      153.74      201.42     57.14 o 
   9   1  18      257.87      189.52     55.73 o 
  11   1  18      106.76      102.99     65.73 o 
 -18   2  18      277.40      278.83     47.09 o 
 -16   2  18      624.08      737.89     50.72 o 
 -14   2  18     2288.16     2319.67     95.40 o 
 -12   2  18       46.57      107.83     27.51 o 
 -10   2  18     6927.10     6600.67    123.45 o 
  -8   2  18      635.71      700.10     36.40 o 
  -6   2  18     2432.58     2129.14     70.92 o 
  -4   2  18     1223.85     1156.31     62.91 o 
  -2   2  18      397.34      391.16     35.06 o 
   0   2  18     3580.84     3292.31     78.06 o 
   2   2  18      887.59      903.70     58.25 o 
   4   2  18      247.37      352.20     33.82 o 
   6   2  18       64.02       87.26     35.91 o 
   8   2  18      160.79      141.94     39.16 o 
  10   2  18      232.90      150.90     63.72 o 
  12   2  18      216.72      104.09    156.96 o 
 -19   3  18      159.96       83.90     47.55 o 
 -17   3  18      449.20      377.80     91.46 o 
 -15   3  18       63.06       99.76     34.97 o 
 -13   3  18     1424.79     1615.33     61.57 o 
 -11   3  18     6722.12     6468.38    141.47 o 
  -9   3  18      359.97      321.76     38.99 o 
  -7   3  18      130.80      215.98     33.40 o 
  -5   3  18       13.36       18.25     23.56 o 
  -3   3  18      842.49      853.87     40.46 o 
  -1   3  18     1429.14     1393.47     50.62 o 
   1   3  18      104.50      149.71     27.04 o 
   3   3  18      724.94      738.37     43.47 o 
   5   3  18        4.09        0.32     29.25 o 
   7   3  18       67.47       85.56     37.13 o 
   9   3  18      343.01      340.45     49.92 o 
  11   3  18      207.01      187.39     53.80 o 
 -18   4  18      177.46       60.83     45.05 o 
 -16   4  18      578.72      438.03    108.56 o 
 -14   4  18     1938.81     1915.34    105.64 o 
 -12   4  18      956.67     1030.22     97.77 o 
 -10   4  18     1366.35     1460.52     74.84 o 
  -8   4  18      906.69     1024.73     67.94 o 
  -6   4  18       27.22        0.00     32.94 o 
  -4   4  18      345.54      350.76     45.59 o 
  -2   4  18      481.77      521.66     45.10 o 
   0   4  18     1113.59     1226.74     57.15 o 
   2   4  18      247.90      322.79     37.02 o 
   4   4  18       12.87       12.55     27.59 o 
   6   4  18      143.09       96.51     36.29 o 
   8   4  18      155.40      137.06     43.57 o 
  10   4  18      191.70      115.89     52.13 o 
 -17   5  18      269.96       62.90     66.43 o 
 -15   5  18      940.09      427.28    137.96 o 
 -13   5  18      346.90      390.58     61.81 o 
 -11   5  18       25.15       49.80     38.98 o 
  -9   5  18      891.05      966.45     71.12 o 
  -7   5  18     1703.07     1759.53     86.61 o 
  -5   5  18     2163.92     2424.35     97.86 o 
  -3   5  18       83.70       81.11     34.25 o 
  -1   5  18      207.24      167.47     33.00 o 
   1   5  18        8.87        7.71     28.37 o 
   3   5  18       46.24       50.63     29.82 o 
   5   5  18      602.36      669.91     53.77 o 
   7   5  18      256.52      258.67     46.81 o 
   9   5  18       63.61       50.01     42.21 o 
 -16   6  18      147.02      153.35     63.55 o 
 -14   6  18      413.16      530.50     70.37 o 
 -12   6  18      683.30      696.40    103.97 o 
 -10   6  18      215.87      209.43     48.73 o 
  -8   6  18     1298.97     1313.54     84.91 o 
  -6   6  18     2240.89     2125.34    143.28 o 
  -4   6  18       86.15       55.08     36.27 o 
  -2   6  18        2.82        0.82     31.32 o 
   0   6  18       30.81       59.59     31.44 o 
   2   6  18      236.94      249.66     39.35 o 
   4   6  18      143.24      162.16     39.36 o 
   6   6  18      215.83      291.48     45.63 o 
   8   6  18        7.53        0.00     41.84 o 
 -15   7  18        2.13       68.41     55.04 o 
 -13   7  18      423.35      423.80    105.02 o 
 -11   7  18      838.78      904.37     76.43 o 
  -9   7  18      431.15      437.67     62.13 o 
  -7   7  18      864.57      989.68     77.65 o 
  -5   7  18      109.05       91.41     48.01 o 
  -3   7  18      110.51       86.56     40.86 o 
  -1   7  18       34.04       30.60     41.08 o 
   1   7  18       88.42       70.43     36.53 o 
   3   7  18      166.39      230.95     40.79 o 
   5   7  18       68.28       78.64     38.63 o 
   7   7  18       91.38       78.19     45.77 o 
 -14   8  18       70.04       48.29     58.14 o 
 -12   8  18      549.24      648.58     74.87 o 
 -10   8  18      511.36      463.66     62.96 o 
  -8   8  18      164.70      158.11     48.41 o 
  -6   8  18        9.23       78.57     43.22 o 
  -4   8  18       27.70        0.00     43.08 o 
  -2   8  18       60.88       64.20     42.28 o 
   0   8  18      208.05       72.89     39.43 o 
   2   8  18       57.11       76.17     36.56 o 
   4   8  18      194.12      244.96     44.36 o 
   6   8  18       52.40      121.49     49.09 o 
 -13   9  18      160.14      119.16     67.25 o 
 -11   9  18      540.11      488.14    134.89 o 
  -9   9  18        9.96       21.10     49.12 o 
  -7   9  18        3.40        0.00     42.34 o 
  -5   9  18      133.52      129.38     47.92 o 
  -3   9  18       83.09       50.30     61.29 o 
  -1   9  18        5.90       79.91     43.45 o 
   1   9  18       25.55       18.16     37.66 o 
   3   9  18       80.24       89.55     46.64 o 
   5   9  18        8.80       66.41     45.08 o 
 -10  10  18       29.69       12.05     58.35 o 
  -8  10  18       86.66       73.33     59.97 o 
  -6  10  18      115.88       73.54     57.36 o 
  -4  10  18       95.17      115.15     51.28 o 
  -2  10  18      310.78      264.43     76.91 o 
   0  10  18       26.30        0.00     46.94 o 
   2  10  18        1.21       19.53     51.47 o 
  -5  11  18       26.97        0.00    147.04 o 
  -3  11  18      123.82      105.19    166.32 o 
 -19   1  19        1.07        0.42     45.26 o 
 -17   1  19        0.68       20.06     39.59 o 
 -15   1  19      507.82      603.99     47.14 o 
 -13   1  19       30.15       32.32     25.11 o 
 -11   1  19      135.65      196.58     30.42 o 
  -9   1  19       19.51        2.69     20.96 o 
  -7   1  19     1140.87     1021.56     48.73 o 
  -5   1  19     1440.02     1562.59     47.37 o 
  -3   1  19      595.97      637.63     35.38 o 
  -1   1  19      802.13      903.96     78.43 o 
   1   1  19       96.00       58.81     23.70 o 
   3   1  19      111.59       69.89     27.86 o 
   5   1  19       18.83       13.37     42.19 o 
   7   1  19      112.47      162.48     49.63 o 
   9   1  19       42.33       78.41     56.92 o 
  11   1  19        0.03       40.21     65.61 o 
 -18   2  19      181.75      205.85     45.99 o 
 -16   2  19        9.11        0.00     34.65 o 
 -14   2  19      104.53      124.58     33.54 o 
 -12   2  19       56.66        8.91     26.83 o 
 -10   2  19      343.46      332.56     46.84 o 
  -8   2  19       34.46       78.38     28.25 o 
  -6   2  19     1719.29     1727.38     92.89 o 
  -4   2  19       14.35        0.00     20.86 o 
  -2   2  19       32.62       54.34     24.61 o 
   0   2  19       44.45       58.83     25.94 o 
   2   2  19       21.04        0.00     21.88 o 
   4   2  19      112.54      133.68     31.03 o 
   6   2  19       26.90        0.00     31.44 o 
   8   2  19      175.31      189.28     58.59 o 
  10   2  19        0.63        9.52     89.22 o 
 -19   3  19      221.03      204.62     83.14 o 
 -17   3  19        3.17       16.15     38.88 o 
 -15   3  19      262.56      325.77     41.40 o 
 -13   3  19      218.10      296.00     50.52 o 
 -11   3  19      273.33      310.82     41.03 o 
  -9   3  19       47.73       27.42     28.21 o 
  -7   3  19      367.07      317.75     37.29 o 
  -5   3  19      544.46      487.05     42.01 o 
  -3   3  19       83.94       87.46     26.35 o 
  -1   3  19       41.25       29.67     23.81 o 
   1   3  19       26.71       31.77     25.76 o 
   3   3  19      183.56      291.57     38.43 o 
   5   3  19       37.67       37.94     34.00 o 
   7   3  19       56.04       91.54     39.49 o 
   9   3  19       73.02      148.52     47.44 o 
 -18   4  19      336.01      209.01    139.94 o 
 -16   4  19       44.36       28.85     50.33 o 
 -14   4  19        6.23       49.87     42.13 o 
 -12   4  19       65.55       32.62     36.19 o 
 -10   4  19      318.88      349.02     81.75 o 
  -8   4  19       66.18       48.30     38.00 o 
  -6   4  19     7340.88     7440.72    197.21 o 
  -4   4  19       35.74       45.74     31.89 o 
  -2   4  19      233.97      178.15     38.61 o 
   0   4  19        4.48        0.99     28.88 o 
   2   4  19       80.00       91.73     30.66 o 
   4   4  19      162.59      142.51     35.45 o 
   6   4  19      149.18      155.65     38.62 o 
   8   4  19       31.82       44.91     44.14 o 
  10   4  19       17.16       15.02     52.28 o 
 -17   5  19        8.59        0.00     62.21 o 
 -15   5  19      104.29        7.60     57.33 o 
 -13   5  19      100.25      115.86     94.94 o 
 -11   5  19      527.03      757.16     73.64 o 
  -9   5  19       15.71        0.00     39.56 o 
  -7   5  19      540.36      667.68     63.37 o 
  -5   5  19     1585.27     1540.42    120.51 o 
  -3   5  19       21.93        1.48     33.23 o 
  -1   5  19      149.66       92.62     33.66 o 
   1   5  19       18.48        0.00     30.71 o 
   3   5  19      107.32       89.12     34.68 o 
   5   5  19       16.48       53.94     36.56 o 
   7   5  19        2.80        0.00     37.41 o 
   9   5  19       10.00       39.27     47.32 o 
 -16   6  19       11.90       33.04     55.70 o 
 -14   6  19       24.63        0.00     56.77 o 
 -12   6  19        0.72        1.87     49.77 o 
 -10   6  19      204.15      207.49     51.28 o 
  -8   6  19       84.62       88.57     45.63 o 
  -6   6  19     1381.12     1334.89     83.72 o 
  -4   6  19      414.84      471.01     87.44 o 
  -2   6  19        2.53       76.88     36.80 o 
   0   6  19      404.50      458.04     46.05 o 
   2   6  19       83.48       58.22     34.44 o 
   4   6  19       13.98      111.05     38.01 o 
   6   6  19       80.03      113.51     49.32 o 
   8   6  19        0.26        0.00     42.65 o 
 -15   7  19       87.84      184.44     64.20 o 
 -13   7  19        0.87        0.00     47.25 o 
 -11   7  19        5.06       13.76     50.53 o 
  -9   7  19      299.70      275.10     71.84 o 
  -7   7  19      666.97      651.21     69.07 o 
  -5   7  19        4.42       21.45     44.60 o 
  -3   7  19      370.46      313.93     55.08 o 
  -1   7  19       61.78       78.13     45.31 o 
   1   7  19      308.40      229.71     44.28 o 
   3   7  19      271.76      291.29     44.13 o 
   5   7  19      134.60      113.26     47.30 o 
   7   7  19       41.79       69.26     47.22 o 
 -14   8  19       15.81       58.16     59.00 o 
 -12   8  19        3.24        0.00     48.45 o 
 -10   8  19       29.70        7.73     44.31 o 
  -8   8  19       99.52      100.31     51.02 o 
  -6   8  19      281.40      189.11     58.44 o 
  -4   8  19        2.08        0.00     44.60 o 
  -2   8  19      125.84      121.30     50.76 o 
   0   8  19      260.43      171.88     84.05 o 
   2   8  19       42.30       47.49     36.96 o 
   4   8  19      117.73       89.31     44.05 o 
   6   8  19       69.30       32.62     45.60 o 
 -11   9  19      159.25      103.02     60.54 o 
  -9   9  19       25.95       10.74     51.55 o 
  -7   9  19       33.33       11.97     46.96 o 
  -5   9  19      443.05      458.18     64.53 o 
  -3   9  19      156.24       51.30     48.12 o 
  -1   9  19       13.89       48.82     55.65 o 
   1   9  19       37.49       34.41     39.94 o 
   3   9  19      210.35      235.70     53.29 o 
 -10  10  19        0.81        0.00    184.49 o 
  -8  10  19       11.43       13.86     60.16 o 
  -6  10  19       77.46       71.86     57.89 o 
  -4  10  19      321.20      331.23     61.87 o 
  -2  10  19       35.47        0.00     53.87 o 
   0  10  19       71.05      131.10    103.66 o 
 -18   0  20      648.96      756.82     88.83 o 
 -16   0  20      202.61      365.22     65.71 o 
 -14   0  20      448.84      535.88     62.54 o 
 -10   0  20       61.74       62.02     35.69 o 
  -8   0  20     8054.51     7946.13    284.21 o 
  -6   0  20     4359.72     4265.52    124.23 o 
  -4   0  20      142.84      136.61     33.05 o 
  -2   0  20       27.26       58.91     39.35 o 
   0   0  20     1315.45     1350.37     92.29 o 
   2   0  20     1669.45     1857.15    112.64 o 
   4   0  20     1283.10     1483.71    111.69 o 
   6   0  20      372.63      280.56    125.43 o 
   8   0  20        1.09        0.00     68.41 o 
  10   0  20        5.49       99.21     95.76 o 
 -19   1  20      404.00      459.15     59.72 o 
 -17   1  20      739.05      966.21     61.25 o 
 -15   1  20      869.37      958.99     55.23 o 
 -13   1  20      205.02      297.25     35.67 o 
 -11   1  20     1360.62     1533.80     57.37 o 
  -9   1  20     1154.56     1442.60     64.63 o 
  -7   1  20     1324.51     1416.69     50.22 o 
  -5   1  20     2932.17     2786.48     85.21 o 
  -3   1  20      129.60      177.93     31.26 o 
  -1   1  20      177.51      164.24     27.35 o 
   1   1  20      161.37      162.99     27.12 o 
   3   1  20      296.13      233.96     78.05 o 
   5   1  20      612.36      550.37     88.77 o 
   7   1  20      133.13      129.82     52.27 o 
   9   1  20       15.00       26.97     58.78 o 
 -18   2  20       86.68       79.94     45.79 o 
 -16   2  20      322.80      160.34     53.99 o 
 -14   2  20     1107.92     1248.02     80.63 o 
 -12   2  20     2781.86     2660.20     74.24 o 
 -10   2  20      964.77     1073.33     60.67 o 
  -8   2  20     1239.59     1247.39     61.72 o 
  -6   2  20      396.04      336.60    131.73 o 
  -4   2  20        5.31        0.00     25.12 o 
  -2   2  20     1173.25     1149.59     52.47 o 
   0   2  20      223.13      276.27     32.70 o 
   2   2  20      656.93      731.79     43.97 o 
   4   2  20      360.49      364.79     39.48 o 
   6   2  20       91.01       17.64     61.84 o 
   8   2  20      111.86       36.52     56.46 o 
  10   2  20      137.69      136.17     76.21 o 
 -17   3  20      235.94      248.99     52.87 o 
 -15   3  20      455.97      528.36     58.71 o 
 -13   3  20     2288.69     2535.91     95.75 o 
 -11   3  20     1691.08     1758.99     78.05 o 
  -9   3  20       87.98      107.18     34.28 o 
  -7   3  20      454.73      519.70     45.33 o 
  -5   3  20     1969.69     2177.53    107.43 o 
  -3   3  20     1334.21     1215.66     53.99 o 
  -1   3  20      338.67      301.64     48.54 o 
   1   3  20      770.13      767.61     69.21 o 
   3   3  20      266.25      348.46     40.13 o 
   5   3  20       15.42       95.32     35.55 o 
   7   3  20      115.86      132.73     43.91 o 
   9   3  20      101.69       38.23     80.27 o 
 -18   4  20       98.79        0.00     99.96 o 
 -16   4  20      748.38      197.03     72.72 o 
 -14   4  20     1456.09     1602.91    117.58 o 
 -12   4  20     1148.06     1227.03    101.12 o 
 -10   4  20      186.63      237.50     51.04 o 
  -8   4  20     2209.44     2457.93    101.11 o 
  -6   4  20     1307.54     1189.91    111.00 o 
  -4   4  20      592.78      602.44     76.01 o 
  -2   4  20     2322.73     2377.26    125.15 o 
   0   4  20      347.88      472.98     44.68 o 
   2   4  20        2.82        0.00     28.39 o 
   4   4  20       21.52       22.45     47.65 o 
   6   4  20      161.83      189.05     45.67 o 
   8   4  20      160.05       75.90     48.49 o 
 -17   5  20      521.26       18.44     65.00 o 
 -15   5  20     1163.91      288.50     70.17 o 
 -13   5  20      274.06      352.68     67.70 o 
 -11   5  20     1380.80     1532.11    145.06 o 
  -9   5  20     1175.89     1271.74     83.90 o 
  -7   5  20     1319.65     1421.56     85.29 o 
  -5   5  20     3311.07     3575.06    126.65 o 
  -3   5  20      817.91      963.93     64.85 o 
  -1   5  20       77.48       96.69     34.23 o 
   1   5  20       54.17       89.50     44.72 o 
   3   5  20        6.19        2.64     32.97 o 
   5   5  20      100.56       68.22     40.18 o 
   7   5  20        8.50       61.06     43.17 o 
   9   5  20       50.20       48.42     69.18 o 
 -16   6  20      520.03       52.15     75.44 o 
 -14   6  20      610.35      143.06     96.68 o 
 -12   6  20      573.81      495.08    101.96 o 
 -10   6  20      524.52      534.55     69.07 o 
  -8   6  20     1449.48     1439.97    118.62 o 
  -6   6  20     1090.32     1109.85     82.46 o 
  -4   6  20     1380.86     1397.50    121.29 o 
  -2   6  20      735.45      914.66     93.27 o 
   0   6  20       63.10      121.07     43.17 o 
   2   6  20        4.03       48.28     36.26 o 
   4   6  20        5.40       11.59     35.42 o 
   6   6  20       45.72       56.08     43.19 o 
   8   6  20       24.37       23.33     70.28 o 
 -15   7  20      271.58      247.19     70.28 o 
 -13   7  20       67.75       69.59     62.86 o 
 -11   7  20      515.84      315.91    174.28 o 
  -9   7  20     1146.29      951.67    107.50 o 
  -7   7  20      322.64      376.33     63.82 o 
  -5   7  20      211.11      242.32     74.77 o 
  -3   7  20      529.88      528.41     83.66 o 
  -1   7  20      221.19      234.41     60.35 o 
   1   7  20       77.32       57.27     52.19 o 
   3   7  20       46.66       56.91     38.54 o 
   5   7  20       55.55       91.10     47.11 o 
   7   7  20        4.63       15.51     70.61 o 
 -14   8  20       19.89       99.96    175.96 o 
 -12   8  20        1.36       78.76     56.44 o 
 -10   8  20      704.32      683.35     80.40 o 
  -8   8  20      317.32      160.48    108.44 o 
  -6   8  20      129.05       90.06     57.05 o 
  -4   8  20      346.85      254.08     61.79 o 
  -2   8  20       22.27        2.57     52.14 o 
   0   8  20      193.12      189.37     64.72 o 
   2   8  20      167.77      210.71     49.35 o 
   4   8  20       33.66       30.53     42.70 o 
 -11   9  20       29.33      155.06     68.46 o 
  -9   9  20      437.07      586.19     77.00 o 
  -7   9  20      232.09      209.42     79.54 o 
  -5   9  20       76.10      105.64     59.29 o 
  -3   9  20       15.03       40.54     59.13 o 
  -1   9  20      111.31       42.05     63.98 o 
   1   9  20       89.49      133.87     48.10 o 
   3   9  20        2.12        0.00     80.93 o 
  -8  10  20      162.84      164.94    191.10 o 
  -6  10  20       33.01        0.00     55.55 o 
  -4  10  20       26.88       48.32     62.50 o 
  -2  10  20        6.16        0.00    131.56 o 
 -19   1  21       43.25       74.54     57.19 o 
 -17   1  21      236.69      204.82     45.91 o 
 -15   1  21       28.87       84.22     35.70 o 
 -13   1  21       15.47       31.96     30.31 o 
 -11   1  21      297.77      242.01     35.88 o 
  -9   1  21        1.65        0.00     25.18 o 
  -7   1  21      448.80      408.86     41.67 o 
  -5   1  21       73.28      113.25     33.74 o 
  -3   1  21      671.72      699.26     48.73 o 
  -1   1  21      305.15      301.96     36.47 o 
   1   1  21       17.41       38.58     33.91 o 
   3   1  21       18.14       26.71     36.37 o 
   5   1  21       19.60        0.00     41.92 o 
   7   1  21        7.50       18.55     50.82 o 
   9   1  21       27.12       33.21     62.20 o 
 -18   2  21       10.02       31.59     47.29 o 
 -16   2  21      120.04      108.61     38.76 o 
 -14   2  21      282.42      327.53     42.20 o 
 -12   2  21       70.88       85.04     38.59 o 
 -10   2  21      870.91     1052.32     61.81 o 
  -8   2  21      190.34      207.17     37.20 o 
  -6   2  21      281.41      197.65    108.07 o 
  -4   2  21     2695.01     2699.14    112.10 o 
  -2   2  21        0.10        0.00     27.80 o 
   0   2  21      277.53      362.46     37.32 o 
   2   2  21      333.42      404.64     60.28 o 
   4   2  21       73.95       35.04     43.89 o 
   6   2  21       46.81        0.00     57.54 o 
   8   2  21       29.06      159.23     86.58 o 
 -17   3  21      114.70      197.66     55.71 o 
 -15   3  21       46.95      165.82     46.08 o 
 -13   3  21      205.66      366.49     51.07 o 
 -11   3  21      236.09      265.60     43.00 o 
  -9   3  21      161.93      209.15     39.14 o 
  -7   3  21        1.00        0.00     29.65 o 
  -5   3  21      364.60      392.70     62.56 o 
  -3   3  21     1723.99     1792.32    146.68 o 
  -1   3  21      164.30      117.92     37.39 o 
   1   3  21        0.28        4.99     29.01 o 
   3   3  21        2.25        0.00     32.49 o 
   5   3  21        4.60        0.00     37.24 o 
   7   3  21        0.11       11.96     85.70 o 
   9   3  21       25.19       11.24     79.24 o 
 -16   4  21      611.63      221.34     73.11 o 
 -14   4  21       41.84       39.36     57.09 o 
 -12   4  21      508.77      533.30     66.98 o 
 -10   4  21      172.98      269.65     55.70 o 
  -8   4  21      422.57      464.27     58.25 o 
  -6   4  21     1300.05     1220.94     79.19 o 
  -4   4  21     1839.39     1778.09    139.50 o 
  -2   4  21     1081.12     1214.12     67.87 o 
   0   4  21        4.19       52.04     34.97 o 
   2   4  21        6.01        0.00     31.89 o 
   4   4  21        3.37        0.00     37.19 o 
   6   4  21        0.12        0.00     42.90 o 
   8   4  21       30.38       42.71     48.51 o 
 -15   5  21       22.30        8.04     64.73 o 
 -13   5  21      239.95      181.32     64.13 o 
 -11   5  21      443.94      495.76     69.07 o 
  -9   5  21      150.76      216.05     52.78 o 
  -7   5  21       61.52       91.80     65.92 o 
  -5   5  21      111.25      170.64     50.26 o 
  -3   5  21      666.11      866.73     82.58 o 
  -1   5  21       37.39       18.56     37.22 o 
   1   5  21        9.53        0.00     49.20 o 
   3   5  21      112.71      101.55     39.57 o 
   5   5  21        1.74        0.00     39.27 o 
   7   5  21        8.10       76.70     49.83 o 
 -14   6  21      116.02        0.00     68.64 o 
 -12   6  21       17.50        0.00     57.39 o 
 -10   6  21       12.91       19.74     54.92 o 
  -8   6  21      261.37      199.54     57.12 o 
  -6   6  21       70.39        0.00     49.80 o 
  -4   6  21      600.90      704.44     70.47 o 
  -2   6  21       98.73      184.66     50.20 o 
   0   6  21      328.23      265.86     47.18 o 
   2   6  21      159.69      180.67     42.03 o 
   4   6  21        8.74       69.40     42.70 o 
   6   6  21        1.52        0.00     44.92 o 
 -13   7  21      114.96        0.00     63.27 o 
 -11   7  21        6.55        7.97     64.84 o 
  -9   7  21       68.20       94.66     63.33 o 
  -7   7  21      297.72      206.50     67.63 o 
  -5   7  21       73.78      124.92     56.82 o 
  -3   7  21      224.22      247.91     64.92 o 
  -1   7  21        8.23       44.73     50.50 o 
   1   7  21       33.87       57.58     37.20 o 
   3   7  21       72.91       58.99     45.46 o 
   5   7  21       93.46       94.84     51.34 o 
 -12   8  21       82.41      122.76     64.84 o 
 -10   8  21       69.57       56.62     68.03 o 
  -8   8  21       75.38       60.82     66.03 o 
  -6   8  21      122.14      114.41     95.18 o 
  -4   8  21      272.69      106.04     62.59 o 
  -2   8  21       16.86        0.00     52.52 o 
   0   8  21       36.04        2.47     87.88 o 
   2   8  21       17.85       17.39     42.60 o 
   4   8  21       51.70        0.00    101.96 o 
  -9   9  21      165.39      199.46     70.12 o 
  -7   9  21       33.47       53.20     64.72 o 
  -5   9  21       82.25        0.00     67.47 o 
  -3   9  21      111.63        0.00     68.94 o 
  -1   9  21       81.61        1.22     61.66 o 
   1   9  21        2.38      138.33    124.48 o 
 -18   0  22      281.18      188.83     75.53 o 
 -16   0  22       60.66       74.24     56.44 o 
 -14   0  22      263.22      382.73     59.18 o 
 -12   0  22      279.77      401.04     56.24 o 
 -10   0  22     2170.58     2255.73     97.25 o 
  -8   0  22     8294.52     7593.14    261.12 o 
  -6   0  22     4603.95     4116.66    236.26 o 
  -4   0  22       30.51        0.00     51.77 o 
  -2   0  22      468.05      452.69     87.84 o 
   0   0  22      634.59      641.10    179.67 o 
   2   0  22      269.54      249.05     68.05 o 
   4   0  22      114.09      103.52     79.72 o 
   6   0  22       79.15      119.87     73.43 o 
   8   0  22        0.92        0.94     90.89 o 
 -17   1  22      501.32      504.04     56.54 o 
 -15   1  22      406.28      278.05     78.79 o 
 -13   1  22      309.56      383.30     41.04 o 
 -11   1  22     1621.32      529.95     90.87 o 
  -9   1  22     6245.80     5990.69    149.07 o 
  -7   1  22      278.83      405.24     44.60 o 
  -5   1  22      150.12      197.81     57.75 o 
  -3   1  22     1254.37     1489.52    119.95 o 
  -1   1  22      279.64      290.85     48.79 o 
   1   1  22      280.91      311.68     86.30 o 
   3   1  22       31.90        7.91     37.62 o 
   5   1  22       88.49       87.51     51.89 o 
   7   1  22       45.24       40.22     56.48 o 
   9   1  22       35.68       38.07     84.66 o 
 -18   2  22       76.54       76.29     55.62 o 
 -16   2  22      459.53      606.17     77.42 o 
 -14   2  22      416.19      587.47     80.17 o 
 -12   2  22     1010.29     1155.58     74.24 o 
 -10   2  22     2224.58     2267.33     88.36 o 
  -8   2  22       60.95      106.77     34.24 o 
  -6   2  22     2483.99     2660.31     98.91 o 
  -4   2  22     3565.70     3458.60    102.72 o 
  -2   2  22     1132.41     1201.92     63.69 o 
   0   2  22      763.60      809.82     49.54 o 
   2   2  22       20.99        1.06     40.30 o 
   4   2  22       56.94      112.32     63.37 o 
   6   2  22       69.03      167.07     78.05 o 
   8   2  22      154.20      170.32     75.26 o 
 -17   3  22      315.49      361.38     70.91 o 
 -15   3  22     1029.55     1059.84     75.83 o 
 -13   3  22     2075.21     2224.70     96.56 o 
 -11   3  22      288.36      391.48     49.50 o 
  -9   3  22      625.81      694.76     54.74 o 
  -7   3  22       12.66       66.30     41.98 o 
  -5   3  22     2321.33     2576.65    103.88 o 
  -1   3  22      400.15      393.86    107.31 o 
   1   3  22      330.81      493.13     48.49 o 
   3   3  22       65.19      128.83     59.97 o 
   5   3  22       13.81       25.06     40.80 o 
   7   3  22      105.70      110.49     82.30 o 
 -16   4  22      320.52       98.24     67.93 o 
 -14   4  22      265.70      171.68    154.05 o 
 -12   4  22     1122.48     1192.61    234.50 o 
 -10   4  22     1387.35     1440.42     90.62 o 
  -8   4  22      259.24      302.93     53.67 o 
  -6   4  22      596.65      720.06     91.06 o 
  -4   4  22     1162.44     1339.10     82.99 o 
  -2   4  22     1973.23     2165.93    215.07 o 
   0   4  22      691.71      709.75     56.07 o 
   2   4  22       38.22       30.63     36.31 o 
   4   4  22       79.57      107.32     43.46 o 
   6   4  22       61.12       79.13     48.61 o 
 -15   5  22      289.37       51.03     66.16 o 
 -13   5  22      563.70      309.44     72.41 o 
 -11   5  22      323.85      457.56    113.28 o 
  -9   5  22     1327.18     1467.63    128.84 o 
  -7   5  22      889.64      944.42     81.24 o 
  -5   5  22      627.66      850.63     75.63 o 
  -3   5  22       40.52        0.00     45.85 o 
  -1   5  22      477.60      527.56     65.08 o 
   1   5  22      658.92      755.91     58.89 o 
   3   5  22      236.38      176.91     45.85 o 
   5   5  22      129.10       83.13     47.56 o 
   7   5  22       40.33       50.58     61.51 o 
 -14   6  22      411.08       17.77     65.68 o 
 -12   6  22      437.49      254.62     74.33 o 
 -10   6  22      137.01      154.99     63.20 o 
  -8   6  22     1419.53     1289.64     94.27 o 
  -6   6  22      583.58      792.90     80.40 o 
  -4   6  22        2.40        0.00     52.05 o 
  -2   6  22      361.38      456.92     63.03 o 
   0   6  22      636.39      613.78     69.24 o 
   2   6  22      368.19      372.95     50.74 o 
   4   6  22      146.51      147.71     50.74 o 
   6   6  22       63.35       47.44     56.69 o 
 -13   7  22      307.80       17.71     65.25 o 
 -11   7  22      276.88        0.00     71.65 o 
  -9   7  22      204.94      115.15     60.73 o 
  -7   7  22      301.36      264.27     67.57 o 
  -5   7  22      556.28      555.74     76.19 o 
  -3   7  22      353.98      403.13     71.44 o 
  -1   7  22      362.68      302.23     63.03 o 
   1   7  22      301.21      261.00     55.81 o 
   3   7  22      349.72      343.49     57.62 o 
 -12   8  22      384.65      476.93    192.20 o 
 -10   8  22       43.36        6.42     69.58 o 
  -8   8  22      159.30      148.26     72.31 o 
  -6   8  22      648.74      295.73    118.45 o 
  -4   8  22      232.72      113.84     66.73 o 
  -2   8  22      266.41      108.78     64.81 o 
   0   8  22      128.59       84.54    170.17 o 
   2   8  22      317.85      343.07     67.74 o 
  -9   9  22       92.02      117.58    178.16 o 
  -7   9  22      106.93       46.29     72.55 o 
  -5   9  22      193.47       44.08     68.61 o 
  -3   9  22      149.53       73.30     93.32 o 
  -1   9  22       96.25       95.78    147.46 o 
 -17   1  23       18.59       71.51     47.50 o 
 -15   1  23       18.82       67.87     37.64 o 
 -13   1  23        2.15        0.00     36.37 o 
 -11   1  23        3.50       36.65     34.04 o 
  -9   1  23       93.74      110.83     39.33 o 
  -7   1  23       67.83       91.22     36.15 o 
  -5   1  23        2.74        0.00     32.46 o 
  -3   1  23      725.09     1045.31     87.97 o 
  -1   1  23      276.78      385.23     86.19 o 
   1   1  23        3.56       25.13     39.53 o 
   3   1  23       19.79       16.83     44.17 o 
   5   1  23       21.66        0.00     47.51 o 
   7   1  23        7.83       62.41     61.43 o 
 -16   2  23        5.09        2.10     55.59 o 
 -14   2  23      426.85      531.85     60.81 o 
 -12   2  23       71.95       54.75     39.66 o 
 -10   2  23        1.51        0.00     32.39 o 
  -8   2  23      109.44      107.32     35.62 o 
  -6   2  23      613.17      663.15     54.30 o 
  -4   2  23      922.84     1014.70     62.88 o 
  -2   2  23       92.72      162.80     42.94 o 
   0   2  23      500.66      542.66     83.88 o 
   2   2  23       49.11       19.47     65.59 o 
   4   2  23       11.05       27.89     68.41 o 
   6   2  23       13.85       77.19     65.63 o 
 -17   3  23       52.39       90.65     66.52 o 
 -15   3  23        1.90        0.00     48.70 o 
 -13   3  23        0.75        0.00     40.98 o 
 -11   3  23       22.23       39.30     48.19 o 
  -9   3  23        8.67       18.25     45.06 o 
  -7   3  23      130.56       94.39     46.98 o 
  -5   3  23      221.63      233.70     50.12 o 
  -3   3  23       11.30       38.28     41.80 o 
  -1   3  23      206.07      171.58     45.66 o 
   1   3  23       24.51        0.00     35.31 o 
   3   3  23       16.86       15.61     39.16 o 
   5   3  23      193.74      152.28     73.73 o 
   7   3  23       76.76       35.57     79.33 o 
 -16   4  23      147.79      153.37     82.24 o 
 -14   4  23       38.08       67.04     61.56 o 
 -12   4  23      115.70       50.18     53.29 o 
 -10   4  23      229.82      346.50     59.69 o 
  -8   4  23        0.47        0.00     40.96 o 
  -6   4  23       32.48       39.30     63.52 o 
  -4   4  23      436.90      466.01     61.80 o 
  -2   4  23        0.35       35.90     44.76 o 
   0   4  23        7.30        0.00     43.00 o 
   2   4  23      357.77      291.05     75.75 o 
   4   4  23      240.53      153.96     48.78 o 
   6   4  23       83.52       90.85     75.97 o 
 -15   5  23        5.51       29.75     68.29 o 
 -13   5  23        5.82      104.21     70.72 o 
 -11   5  23      135.20      168.65     63.51 o 
  -9   5  23       77.60       70.97     57.68 o 
  -7   5  23      122.46      130.71     57.11 o 
  -5   5  23       97.75       62.51     52.64 o 
  -3   5  23      214.60      222.34     59.99 o 
  -1   5  23      294.62      306.44     64.44 o 
   1   5  23      288.77      268.06     48.53 o 
   3   5  23       61.48       54.86     44.82 o 
   5   5  23        7.02        0.00     50.60 o 
 -14   6  23      308.43        0.00     96.65 o 
 -12   6  23      217.68      126.54     73.23 o 
 -10   6  23      342.12      291.07     74.31 o 
  -8   6  23       44.15        0.00     62.63 o 
  -6   6  23      242.29      113.09     80.07 o 
  -4   6  23       38.08        2.38     55.85 o 
  -2   6  23      334.15      358.86    112.30 o 
   0   6  23      573.59      677.37     70.66 o 
   2   6  23        4.58        0.00     43.82 o 
   4   6  23        1.00        0.00     46.90 o 
 -11   7  23      177.50       24.97     69.06 o 
  -9   7  23      778.16      269.59     76.34 o 
  -7   7  23      206.50      153.12     71.04 o 
  -5   7  23       38.51       25.67     65.07 o 
  -3   7  23       46.44      113.57     69.07 o 
  -1   7  23      477.51      370.97    100.04 o 
   1   7  23       65.38       96.80     50.22 o 
   3   7  23        0.33       42.57     56.93 o 
 -10   8  23      141.42      134.38    164.39 o 
  -8   8  23      137.25       22.05     69.70 o 
  -6   8  23      138.58       34.67     68.75 o 
  -4   8  23       60.12       16.54     68.48 o 
  -2   8  23      145.33       44.95     71.70 o 
   0   8  23       34.11       19.73    172.10 o 
 -16   0  24      102.58      136.10     67.76 o 
 -14   0  24      166.96      127.24     53.50 o 
 -12   0  24      177.40      264.03     56.67 o 
 -10   0  24      702.01      773.77    122.54 o 
  -8   0  24     2590.16     2570.50    190.55 o 
  -6   0  24      627.31      954.40    125.84 o 
  -4   0  24      159.37       65.54     70.77 o 
  -2   0  24      533.00      468.67     99.13 o 
   0   0  24     1974.08     2108.17    184.77 o 
   2   0  24     1694.39     1645.22    126.33 o 
   4   0  24       90.00      166.97     76.81 o 
   6   0  24        1.60       72.97     92.28 o 
 -17   1  24      118.49      195.17     66.59 o 
 -15   1  24       58.82       47.07     50.26 o 
 -13   1  24      731.65      862.20     69.69 o 
 -11   1  24     1363.36     1482.55     79.07 o 
  -9   1  24      504.17      638.91     57.09 o 
  -7   1  24     2936.60     2770.43    140.08 o 
  -5   1  24      551.20      580.75     93.49 o 
  -3   1  24      524.05      630.96     77.14 o 
  -1   1  24     1390.15     1444.00    144.56 o 
   1   1  24      304.24      270.17     82.19 o 
   3   1  24      716.99      847.93    135.48 o 
   5   1  24       78.64       76.99     52.66 o 
   7   1  24        1.53       32.86     73.47 o 
 -16   2  24      286.57      380.43     69.38 o 
 -14   2  24      490.67      651.42     80.25 o 
 -12   2  24      337.96      445.80     76.99 o 
 -10   2  24      449.83      604.49     56.66 o 
  -8   2  24      582.42      591.45     55.92 o 
  -6   2  24     2100.29     2265.65     92.06 o 
  -4   2  24     1608.44     1530.29     75.08 o 
  -2   2  24     1119.59     1209.47     97.06 o 
   0   2  24      713.10      782.57    164.39 o 
   2   2  24      252.61      178.68     60.29 o 
   4   2  24       60.27      122.33     63.22 o 
   6   2  24       10.17        0.00     67.93 o 
 -15   3  24      568.13      614.49     86.55 o 
 -13   3  24      587.25      739.98     83.85 o 
 -11   3  24      199.51      281.11     59.22 o 
  -9   3  24      609.66      723.36     72.55 o 
  -7   3  24     1882.40     2216.48    116.09 o 
  -5   3  24      505.78      220.11    191.81 o 
  -3   3  24     1228.96     1327.95     86.41 o 
  -1   3  24      802.72      902.66     92.53 o 
   1   3  24      179.72      233.00     58.73 o 
   3   3  24       70.89      159.02     70.51 o 
   5   3  24       28.51        0.00     74.95 o 
 -14   4  24      217.48      205.62     73.05 o 
 -12   4  24      362.32      479.01    105.57 o 
 -10   4  24      170.89      294.89     62.47 o 
  -8   4  24      131.95      174.09     72.55 o 
  -6   4  24     1123.50     1260.27     88.92 o 
  -4   4  24      712.58      752.76     74.36 o 
  -2   4  24      341.74      601.53    119.39 o 
   0   4  24      225.48       85.97     78.02 o 
   2   4  24      202.84      165.32     49.45 o 
   4   4  24       98.85       49.26     49.43 o 
 -13   5  24       35.71       12.93     66.37 o 
 -11   5  24      205.63      182.49     82.02 o 
  -9   5  24      318.34      287.24     86.38 o 
  -7   5  24      470.27      383.63    102.93 o 
  -5   5  24        2.51        0.00     56.59 o 
  -3   5  24      101.68      179.77     62.17 o 
  -1   5  24      347.43      410.12     83.24 o 
   1   5  24      276.01      244.10     68.32 o 
   3   5  24      233.41      158.74     54.11 o 
 -12   6  24        1.70        0.00     68.54 o 
 -10   6  24      315.46       89.54     72.14 o 
  -8   6  24      116.48      116.20     68.20 o 
  -6   6  24      467.42      436.85    162.36 o 
  -4   6  24      417.20      324.47    119.40 o 
  -2   6  24        1.38        0.00     81.04 o 
   0   6  24       72.30      119.23    122.81 o 
   2   6  24      168.50      212.94     57.34 o 
 -11   7  24      251.90        0.00     70.03 o 
  -9   7  24      471.64       37.90     73.91 o 
  -7   7  24      175.74       46.63     73.18 o 
  -5   7  24       85.43      105.73     74.84 o 
  -3   7  24      368.02      283.81    116.52 o 
  -1   7  24        2.84       22.75     74.50 o 
   1   7  24      125.00      163.56     66.98 o 
  -6   8  24      172.86       39.93     72.32 o 
  -4   8  24      140.22       43.11     71.35 o 
 -15   1  25       37.94       45.22     52.88 o 
 -13   1  25       25.63        0.00     42.28 o 
 -11   1  25        7.69        0.00     40.35 o 
  -9   1  25        1.70        0.00     72.83 o 
  -7   1  25      177.07      146.41     54.41 o 
  -5   1  25       30.46        0.00     81.92 o 
  -3   1  25        2.16       17.53     50.62 o 
  -1   1  25      269.26      306.08     66.74 o 
   1   1  25        0.52        0.00     71.58 o 
   3   1  25        6.90       20.72     50.04 o 
   5   1  25        6.82       17.68     67.64 o 
 -16   2  25      169.15      177.08     71.44 o 
 -14   2  25       89.26      204.22     58.11 o 
 -12   2  25       51.27      118.98     48.43 o 
 -10   2  25       24.88       14.67     38.23 o 
  -8   2  25      424.41      434.33     60.63 o 
  -6   2  25      182.92      213.34     47.24 o 
  -4   2  25        1.71       65.81     78.48 o 
  -2   2  25      147.93      191.38     89.22 o 
   0   2  25       34.66        0.00    102.71 o 
   2   2  25       38.96      173.36     64.35 o 
   4   2  25        2.90       32.37     65.61 o 
 -15   3  25       87.02       86.52     68.71 o 
 -13   3  25       53.81      117.42     65.50 o 
 -11   3  25       46.11       10.79     51.92 o 
  -9   3  25       46.27       27.16     46.65 o 
  -7   3  25       62.72       52.11     51.69 o 
  -5   3  25       15.13       32.88     47.57 o 
  -3   3  25       58.54       99.33     53.20 o 
   1   3  25        8.56       36.62     78.10 o 
   3   3  25       53.84        0.00     80.85 o 
   5   3  25       13.25        0.00    107.12 o 
 -14   4  25      261.63      274.11     80.51 o 
 -12   4  25      123.37      104.01     67.31 o 
 -10   4  25        8.79        0.00     50.27 o 
  -8   4  25       29.09        0.00     51.57 o 
  -6   4  25       27.98       60.12     51.36 o 
  -4   4  25      906.74      819.09     79.82 o 
  -2   4  25       47.73        0.00     54.44 o 
   0   4  25       60.97       44.53     53.14 o 
   2   4  25       57.30        0.00     49.11 o 
   4   4  25       43.49       68.94    100.65 o 
 -13   5  25        2.23       21.93     79.44 o 
 -11   5  25        0.77        0.00     71.10 o 
  -9   5  25       15.74        0.00     68.31 o 
  -7   5  25      128.58      133.49     69.57 o 
  -5   5  25       14.33        0.00     57.43 o 
  -3   5  25      415.75      472.50    109.16 o 
  -1   5  25        8.18       27.75     81.76 o 
   1   5  25        4.20        8.76     49.65 o 
   3   5  25       49.80       25.34     57.28 o 
 -12   6  25       82.25       10.20     79.74 o 
 -10   6  25      131.77        0.00     69.86 o 
  -8   6  25      240.67      255.00     95.34 o 
  -6   6  25      122.31       26.29     74.56 o 
  -4   6  25       93.63       57.46     73.48 o 
  -2   6  25        0.70       39.35     77.95 o 
   0   6  25       50.85       86.26     65.78 o 
  -9   7  25      205.61       17.55     77.40 o 
  -7   7  25      274.63      109.73     74.65 o 
  -5   7  25       62.51       71.20     74.74 o 
  -3   7  25       77.98        0.00     75.67 o 
  -1   7  25        0.44       18.45     95.81 o 
 -14   0  26      191.14      169.07    108.49 o 
 -12   0  26      536.42      443.06    112.62 o 
 -10   0  26     1232.35     1057.66    140.99 o 
  -8   0  26      455.81      706.58    118.13 o 
  -6   0  26       30.68        0.00     72.70 o 
  -4   0  26      229.39      356.87     99.96 o 
  -2   0  26      882.70      810.39    135.20 o 
   2   0  26      902.34     1114.39    177.61 o 
   4   0  26      263.93      341.24    108.01 o 
 -15   1  26       58.44       82.76     59.21 o 
 -13   1  26      161.86       86.71     52.82 o 
 -11   1  26      518.88      638.38     89.37 o 
  -9   1  26      556.24      760.27    103.54 o 
  -7   1  26      206.91      285.74     65.53 o 
  -5   1  26      470.74      444.70     75.25 o 
  -3   1  26      514.03      595.59     83.37 o 
  -1   1  26      646.08      693.52     85.82 o 
   1   1  26      892.70      638.15    270.41 o 
   3   1  26      281.51      369.20     76.57 o 
 -14   2  26      126.49      116.54     55.30 o 
 -12   2  26      150.77      108.61     51.42 o 
 -10   2  26      304.26      191.22     49.54 o 
  -8   2  26      103.84      149.89     57.50 o 
  -6   2  26      471.04      618.74    122.26 o 
  -4   2  26     1216.92     1401.59    165.49 o 
  -2   2  26      112.18      109.32     86.19 o 
   2   2  26      316.88      300.16     96.21 o 
   4   2  26      393.72      403.29     88.58 o 
 -13   3  26        4.37        0.00     81.46 o 
 -11   3  26       84.36      153.31     67.38 o 
  -9   3  26      224.52      279.21     65.59 o 
  -7   3  26      232.55       14.13     68.62 o 
  -5   3  26     1499.11     1660.73    151.17 o 
  -3   3  26      323.84      422.96    108.77 o 
  -1   3  26        2.10       48.46     88.39 o 
   1   3  26       56.64       53.14    130.80 o 
   3   3  26      109.50      132.40     91.32 o 
 -12   4  26      212.14      217.42     76.10 o 
 -10   4  26       17.34        1.12     60.06 o 
  -8   4  26       34.27       77.70     62.82 o 
  -6   4  26      177.33      272.46     75.45 o 
  -4   4  26     1063.01     1285.38     97.75 o 
  -2   4  26      335.75      112.32     82.10 o 
   2   4  26       53.83        0.00    115.38 o 
 -11   5  26       46.98       20.19     76.84 o 
  -9   5  26      102.72       80.76     68.00 o 
  -7   5  26      218.24      160.01     70.24 o 
  -5   5  26      105.84      155.90     72.51 o 
  -3   5  26      174.22      243.63     74.93 o 
  -1   5  26      623.72      673.69     88.87 o 
   1   5  26       40.52       97.95     73.94 o 
 -10   6  26       36.95        0.00     83.42 o 
  -8   6  26      282.15       85.98     82.23 o 
  -6   6  26       77.62      122.72     79.24 o 
  -4   6  26      174.40       69.21     81.50 o 
  -2   6  26      132.53      123.94     97.80 o 
 -13   1  27       98.85       69.96     73.01 o 
 -11   1  27      132.43      228.41     70.29 o 
  -9   1  27       20.72       39.58     96.79 o 
  -7   1  27       21.81       89.34     58.58 o 
  -5   1  27       75.21      105.10     61.04 o 
  -3   1  27       28.99        0.00     55.39 o 
  -1   1  27        3.74      104.15     95.28 o 
   1   1  27       53.35      121.43    143.19 o 
   3   1  27       24.66        0.00    161.09 o 
 -14   2  27       25.18       52.65    102.65 o 
 -12   2  27       97.14       50.88     65.29 o 
 -10   2  27       29.80       36.62     95.00 o 
  -8   2  27       13.76       28.64     87.01 o 
  -6   2  27       17.30       52.32     87.01 o 
  -4   2  27        0.07        0.00     78.48 o 
  -2   2  27      136.22      218.91     99.68 o 
   2   2  27       36.62       52.59    147.59 o 
 -13   3  27      111.87      265.66    104.63 o 
 -11   3  27        1.86       69.56     70.58 o 
  -9   3  27        7.29        0.00     57.52 o 
  -7   3  27        2.26        0.00     58.51 o 
  -3   3  27        0.54       59.48     97.48 o 
  -1   3  27      222.16      293.26    119.78 o 
   1   3  27       20.71      128.59    140.99 o 
 -12   4  27       63.38      150.92    101.23 o 
 -10   4  27       37.47        0.00     71.92 o 
  -8   4  27        4.58        0.00     62.74 o 
  -6   4  27       31.49      107.07     65.94 o 
  -4   4  27       93.21       44.21     67.35 o 
  -2   4  27      155.97      120.61    119.78 o 
  -9   5  27        2.39        6.17     93.51 o 
  -7   5  27        1.91        0.00     71.82 o 
  -5   5  27       65.44      101.57     74.29 o 
  -3   5  27        6.43       33.77     72.99 o 
  -6   6  27        7.80      159.99     99.89 o 
 -12   0  28      678.14      495.38    131.35 o 
 -10   0  28      255.64      261.04     95.83 o 
  -8   0  28      187.32      239.29     96.38 o 
  -6   0  28       27.65        0.00     87.84 o 
  -4   0  28       28.04      163.29     93.35 o 
  -2   0  28      403.18      184.77    101.06 o 
   0   0  28      340.13      428.19    123.09 o 
 -13   1  28      131.62      139.12     80.03 o 
 -11   1  28       18.95        0.00     61.46 o 
  -9   1  28      148.43      199.19     72.04 o 
  -7   1  28      432.68      459.76    114.83 o 
  -5   1  28       11.90       17.94     62.01 o 
  -3   1  28       43.22        0.00     78.20 o 
  -1   1  28      289.99      233.78    104.36 o 
 -12   2  28      120.92       59.48    111.80 o 
 -10   2  28      177.13      205.97    114.00 o 
  -8   2  28       97.59       35.25     97.48 o 
  -6   2  28       53.77       74.07    101.33 o 
  -4   2  28       38.13       50.12     94.17 o 
  -2   2  28      142.22      177.61    105.19 o 
   0   2  28       42.59        0.00    105.19 o 
 -11   3  28        7.89        0.00     97.41 o 
  -9   3  28       35.34        0.00     95.55 o 
  -7   3  28      141.68        0.00     89.77 o 
  -5   3  28      132.13      138.51    113.72 o 
  -3   3  28      106.21      212.30    124.46 o 
  -1   3  28      148.04      123.09    115.65 o 
 -10   4  28       21.47       12.63    103.68 o 
  -8   4  28      176.70      135.83     76.38 o 
  -6   4  28       98.43       97.77     76.42 o 
  -4   4  28      133.25      217.54    134.10 o 
 -11   1  29        1.23       19.39     74.15 o 
  -9   1  29       24.00        6.23     69.47 o 
  -7   1  29      108.64      187.33     75.79 o 
  -5   1  29       46.66        0.00     93.62 o 
  -3   1  29       18.94      194.68    101.33 o 
 -10   2  29       24.82       65.54    110.14 o 
  -8   2  29       98.26        0.00     96.10 o 
  -6   2  29       21.14        5.51     98.03 o 
  -4   2  29       12.40      136.58    111.52 o 
  -2   2  29        0.13        0.00     99.68 o 
                                                 
